# Supplementary material for: Fibronectin-guided migration of carcinoma collectives
Source: Nat Commun. 2017 Jan 19;8:14105. doi: 10.1038/ncomms14105 (PMC5253696; doi:10.1038/ncomms14105)
Supplement: Supplementary Data 1 — Complete list of core matrisome and matrisome-associated proteins detected by mass spectrometry. The Excel table provides the Mascot results and the molar % (emPAI score/total emPAI score) for identified proteins at 1% FDR. Identified proteins were matched with the human matrisome database (version August 2014; Hynes Lab; Naba A, Ding H, Whittaker CA, Hynes RO. http://matrisomeproject.mit.edu) to retrieve the division and the category. The blue histogram and the values correspond to the molar % calculated for the entire dataset or for the different matrisome categories. Note that this Supplementary Data is displayed in different sheets, the Mascot report results, a combined dataset, and proteins sorted by categories. [file ncomms14105-s2.xlsx]

## Sheet: TIF Mascot result
Family	Member	Database	Accession	Score	Mass	Num. of matches	Num. of significant matches	Num. of sequences	Num. of significant sequences	emPAI	Description	GeneName	%mol
22	1	SwissProt	LEG1_HUMAN	1738	15048	110	91	7	7	32.11	Galectin-1 OS=Homo sapiens	LGALS1	9.29835
5	1	SwissProt	CO1A1_HUMAN	18008	139883	1263	827	108	49	27.39	Collagen alpha-1(I) chain OS=Homo sapiens	COL1A1	7.93154
1	1	SwissProt	FINC_HUMAN	43148	266052	2261	1680	121	86	16.37	Fibronectin OS=Homo sapiens	FN1	4.74039
12	1	SwissProt	VIME_HUMAN	7443	53676	345	264	36	24	12.62	Vimentin OS=Homo sapiens	VIM	3.65448
44	1	SwissProt	H4_HUMAN	652	11360	57	42	9	7	11.78	Histone H4 OS=Homo sapiens	HIST1H4A	3.41123
7	1	SwissProt	CO1A2_HUMAN	10923	129749	791	467	91	46	11.65	Collagen alpha-2(I) chain OS=Homo sapiens	COL1A2	3.37358
3	1	SwissProt	MYH9_HUMAN	21840	227646	1107	783	139	77	11.61	Myosin-9 OS=Homo sapiens	MYH9	3.362
28	1	SwissProt	MYL6_HUMAN	1312	17090	87	66	10	8	10.23	Myosin light polypeptide 6 OS=Homo sapiens	MYL6	2.96238
11	1	SwissProt	BGH3_HUMAN	7558	75261	420	327	33	25	8.77	Transforming growth factor-beta-induced protein ig-h3 OS=Homo sapiens	TGFBI	2.5396
8	1	SwissProt	EMIL1_HUMAN	9421	107913	347	295	44	38	7.23	EMILIN-1 OS=Homo sapiens	EMILIN1	2.09365
32	1	SwissProt	H2A1B_HUMAN	1034	14127	50	45	4	4	6.96	Histone H2A type 1-B/E OS=Homo sapiens	HIST1H2AB	2.01546
4	1	SwissProt	TENA_HUMAN	20061	246345	1016	734	98	81	6.15	Tenascin OS=Homo sapiens	TNC	1.78091
2	1	SwissProt	CO6A3_HUMAN	23380	345167	1229	904	177	115	6.04	Collagen alpha-3(VI) chain OS=Homo sapiens	COL6A3	1.74905
26	1	SwissProt	THY1_HUMAN	1419	18151	56	44	7	6	4.99	Thy-1 membrane glycoprotein OS=Homo sapiens	THY1	1.44499
13	1	SwissProt	CO6A1_HUMAN	6425	109602	434	278	51	32	4.23	Collagen alpha-1(VI) chain OS=Homo sapiens	COL6A1	1.22492
19	1	SwissProt	ML12A_HUMAN	2213	19839	84	76	9	8	4.18	Myosin regulatory light chain 12A OS=Homo sapiens	MYL12A	1.21044
18	1	SwissProt	ACTB_HUMAN	2360	42052	202	120	23	15	3.89	Actin, cytoplasmic 1 OS=Homo sapiens	ACTB	1.12646
19	2	SwissProt	MYL9_HUMAN	889	19871	52	43	7	6	3.46	Myosin regulatory light polypeptide 9 OS=Homo sapiens	MYL9	1.00194
32	2	SwissProt	H2A1A_HUMAN	463	14225	32	27	4	4	3.23	Histone H2A type 1-A OS=Homo sapiens	HIST1H2AA	0.935337
21	1	SwissProt	TBB5_HUMAN	1865	50095	116	78	18	14	3.05	Tubulin beta chain OS=Homo sapiens	TUBB	0.883213
40	3	SwissProt	TPM1_HUMAN	530	32746	107	42	24	12	2.99	Tropomyosin alpha-1 chain OS=Homo sapiens	TPM1	0.865838
75	1	SwissProt	HBA_HUMAN	305	15305	37	19	8	5	2.83	Hemoglobin subunit alpha OS=Homo sapiens	HBA1	0.819506
18	2	SwissProt	ACTA_HUMAN	1970	42381	162	89	22	13	2.63	Actin, aortic smooth muscle OS=Homo sapiens	ACTA2	0.76159
40	2	SwissProt	TPM2_HUMAN	699	32945	119	49	23	11	2.61	Tropomyosin beta chain OS=Homo sapiens	TPM2	0.755799
56	1	SwissProt	RLA2_HUMAN	401	11658	16	13	4	3	2.46	60S acidic ribosomal protein P2 OS=Homo sapiens	RPLP2	0.712362
16	1	SwissProt	TBA1B_HUMAN	2610	50804	117	90	16	12	2.32	Tubulin alpha-1B chain OS=Homo sapiens	TUBA1B	0.671821
16	2	SwissProt	TBA1A_HUMAN	1964	50788	108	82	16	13	2.32	Tubulin alpha-1A chain OS=Homo sapiens	TUBA1A	0.671821
9	1	SwissProt	COCA1_HUMAN	8702	334138	658	416	144	79	2.18	Collagen alpha-1(XII) chain OS=Homo sapiens	COL12A1	0.63128
21	2	SwissProt	TBB4B_HUMAN	1433	50255	99	65	16	12	2.16	Tubulin beta-4B chain OS=Homo sapiens	TUBB4B	0.625489
21	3	SwissProt	TBB2A_HUMAN	1320	50274	100	63	17	12	2.16	Tubulin beta-2A chain OS=Homo sapiens	TUBB2A	0.625489
21	4	SwissProt	TBB2B_HUMAN	1271	50377	98	61	17	12	2.15	Tubulin beta-2B chain OS=Homo sapiens	TUBB2B	0.622593
14	1	SwissProt	TSP1_HUMAN	3352	133291	222	162	33	26	1.96	Thrombospondin-1 OS=Homo sapiens	THBS1	0.567573
76	1	SwissProt	RS16_HUMAN	297	16549	34	14	13	5	1.91	40S ribosomal protein S16 OS=Homo sapiens	RPS16	0.553094
6	1	SwissProt	PGBM_HUMAN	13484	479253	744	527	134	93	1.9	Basement membrane-specific heparan sulfate proteoglycan core protein OS=Homo sapiens	HSPG2	0.550198
40	1	SwissProt	TPM4_HUMAN	716	28619	90	36	18	7	1.86	Tropomyosin alpha-4 chain OS=Homo sapiens	TPM4	0.538615
36	1	SwissProt	SERPH_HUMAN	872	46525	66	41	23	12	1.85	Serpin H1 OS=Homo sapiens	SERPINH1	0.535719
24	1	SwissProt	KPYM_HUMAN	1651	58470	82	52	20	14	1.7	Pyruvate kinase PKM OS=Homo sapiens	PKM	0.492283
62	1	SwissProt	CD59_HUMAN	370	14795	19	14	5	3	1.7	CD59 glycoprotein OS=Homo sapiens	CD59	0.492283
10	1	SwissProt	FBN1_HUMAN	7973	332664	565	361	73	62	1.65	Fibrillin-1 OS=Homo sapiens	FBN1	0.477804
127	1	SwissProt	H33_HUMAN	168	15376	33	18	11	5	1.59	Histone H3.3 OS=Homo sapiens	H3F3A	0.460429
53	1	SwissProt	HSPB1_HUMAN	444	22826	32	21	7	5	1.5	Heat shock protein beta-1 OS=Homo sapiens	HSPB1	0.434367
96	1	SwissProt	RS25_HUMAN	224	13791	22	15	6	3	1.34	40S ribosomal protein S25 OS=Homo sapiens	RPS25	0.388035
302	1	SwissProt	RS29_HUMAN	49	6900	5	3	3	2	1.23	40S ribosomal protein S29 OS=Homo sapiens	RPS29	0.356181
140	1	SwissProt	COF1_HUMAN	147	18719	19	13	9	5	1.2	Cofilin-1 OS=Homo sapiens	CFL1	0.347494
70	1	SwissProt	RS3_HUMAN	327	26842	38	18	14	7	1.19	40S ribosomal protein S3 OS=Homo sapiens	RPS3	0.344598
31	1	SwissProt	MVP_HUMAN	1126	99551	109	63	37	22	1.16	Major vault protein OS=Homo sapiens	MVP	0.335911
106	1	SwissProt	PROF1_HUMAN	207	15216	13	10	5	4	1.16	Profilin-1 OS=Homo sapiens	PFN1	0.335911
41	1	SwissProt	PGS2_HUMAN	705	40064	54	33	18	7	1.13	Decorin OS=Homo sapiens	DCN	0.327223
149	1	SwissProt	S10AD_HUMAN	130	11464	11	7	5	3	1.13	Protein S100-A13 OS=Homo sapiens	S100A13	0.327223
63	1	SwissProt	RS8_HUMAN	355	24475	30	13	10	5	1.09	40S ribosomal protein S8 OS=Homo sapiens	RPS8	0.31564
119	1	SwissProt	RS19_HUMAN	182	16051	18	10	8	4	1.08	40S ribosomal protein S19 OS=Homo sapiens	RPS19	0.312744
47	1	SwissProt	EF1A1_HUMAN	613	50451	61	37	16	6	1.06	Elongation factor 1-alpha 1 OS=Homo sapiens	EEF1A1	0.306953
59	1	SwissProt	PGS1_HUMAN	382	42027	49	28	14	8	1.06	Biglycan OS=Homo sapiens	BGN	0.306953
33	1	SwissProt	FBLN1_HUMAN	980	81268	83	46	17	14	1.05	Fibulin-1 OS=Homo sapiens	FBLN1	0.304057
130	1	SwissProt	RS4X_HUMAN	162	29807	45	18	11	6	1.03	40S ribosomal protein S4, X isoform OS=Homo sapiens	RPS4X	0.298265
52	1	SwissProt	H12_HUMAN	462	21352	32	22	11	4	1.01	Histone H1.2 OS=Homo sapiens	HIST1H1C	0.292474
49	1	SwissProt	VDAC1_HUMAN	530	30868	34	23	12	6	0.98	Voltage-dependent anion-selective channel protein 1 OS=Homo sapiens	VDAC1	0.283787
131	1	SwissProt	RS7_HUMAN	162	22113	15	8	7	4	0.97	40S ribosomal protein S7 OS=Homo sapiens	RPS7	0.280891
215	1	SwissProt	RL38_HUMAN	83	8270	8	4	4	1	0.97	60S ribosomal protein L38 OS=Homo sapiens	RPL38	0.280891
124	1	SwissProt	RS18_HUMAN	175	17708	21	16	7	4	0.95	40S ribosomal protein S18 OS=Homo sapiens	RPS18	0.275099
73	1	SwissProt	STOM_HUMAN	312	31882	31	17	9	6	0.94	Erythrocyte band 7 integral membrane protein OS=Homo sapiens	STOM	0.272203
118	1	SwissProt	RS11_HUMAN	183	18590	33	7	13	3	0.9	40S ribosomal protein S11 OS=Homo sapiens	RPS11	0.26062
25	1	SwissProt	CO3A1_HUMAN	1532	139733	330	72	85	14	0.85	Collagen alpha-1(III) chain OS=Homo sapiens	COL3A1	0.246141
97	1	SwissProt	RL7_HUMAN	221	29264	29	12	13	6	0.85	60S ribosomal protein L7 OS=Homo sapiens	RPL7	0.246141
21	5	SwissProt	TBB6_HUMAN	361	50281	71	32	13	7	0.83	Tubulin beta-6 chain OS=Homo sapiens	TUBB6	0.24035
29	1	SwissProt	FBLN2_HUMAN	1308	132248	107	67	30	17	0.83	Fibulin-2 OS=Homo sapiens	FBLN2	0.24035
65	1	SwissProt	RL7A_HUMAN	350	30148	34	12	15	5	0.82	60S ribosomal protein L7a OS=Homo sapiens	RPL7A	0.237454
42	1	SwissProt	G3P_HUMAN	667	36201	30	20	9	5	0.8	Glyceraldehyde-3-phosphate dehydrogenase OS=Homo sapiens	GAPDH	0.231662
61	1	SwissProt	VDAC2_HUMAN	379	32060	29	14	11	6	0.76	Voltage-dependent anion-selective channel protein 2 OS=Homo sapiens	VDAC2	0.220079
267	1	SwissProt	RL18A_HUMAN	63	21034	18	8	6	4	0.76	60S ribosomal protein L18a OS=Homo sapiens	RPL18A	0.220079
40	4	SwissProt	TPM3_HUMAN	215	32987	66	14	19	4	0.73	Tropomyosin alpha-3 chain OS=Homo sapiens	TPM3	0.211392
80	1	SwissProt	RL18_HUMAN	287	21735	13	8	6	3	0.73	60S ribosomal protein L18 OS=Homo sapiens	RPL18	0.211392
132	1	SwissProt	ADT3_HUMAN	159	33073	23	11	11	6	0.73	ADP/ATP translocase 3 OS=Homo sapiens	SLC25A6	0.211392
17	1	SwissProt	FLNA_HUMAN	2443	283301	222	119	96	44	0.71	Filamin-A OS=Homo sapiens	FLNA	0.2056
128	1	SwissProt	RL27A_HUMAN	164	16665	20	8	5	3	0.7	60S ribosomal protein L27a OS=Homo sapiens	RPL27A	0.202705
30	1	SwissProt	ANXA6_HUMAN	1253	76168	95	41	26	11	0.69	Annexin A6 OS=Homo sapiens	ANXA6	0.199809
186	1	SwissProt	RS9_HUMAN	104	22635	16	8	6	4	0.69	40S ribosomal protein S9 OS=Homo sapiens	RPS9	0.199809
219	1	SwissProt	CALM_HUMAN	80	16827	9	5	3	3	0.69	Calmodulin OS=Homo sapiens	CALM1	0.199809
46	1	SwissProt	HSP7C_HUMAN	617	71082	41	25	19	9	0.68	Heat shock cognate 71 kDa protein OS=Homo sapiens	HSPA8	0.196913
3	2	SwissProt	MYH10_HUMAN	2267	229827	229	105	69	23	0.67	Myosin-10 OS=Homo sapiens	MYH10	0.194017
48	1	SwissProt	ATPA_HUMAN	535	59828	41	23	19	9	0.67	ATP synthase subunit alpha, mitochondrial OS=Homo sapiens	ATP5A1	0.194017
15	1	SwissProt	CO6A2_HUMAN	2713	109709	241	134	41	11	0.66	Collagen alpha-2(VI) chain OS=Homo sapiens	COL6A2	0.191122
23	1	SwissProt	NID2_HUMAN	1676	153952	107	64	32	22	0.65	Nidogen-2 OS=Homo sapiens	NID2	0.188226
222	1	SwissProt	RL24_HUMAN	79	17882	20	6	8	2	0.64	60S ribosomal protein L24 OS=Homo sapiens	RPL24	0.18533
35	1	SwissProt	PTRF_HUMAN	879	43450	47	24	11	3	0.63	Polymerase I and transcript release factor OS=Homo sapiens	PTRF	0.182434
216	1	SwissProt	PPIA_HUMAN	82	18229	14	5	8	3	0.63	Peptidyl-prolyl cis-trans isomerase A OS=Homo sapiens	PPIA	0.182434
84	1	SwissProt	RS2_HUMAN	259	31590	24	12	9	5	0.61	40S ribosomal protein S2 OS=Homo sapiens	RPS2	0.176643
94	1	SwissProt	RL6_HUMAN	230	32765	26	12	10	4	0.59	60S ribosomal protein L6 OS=Homo sapiens	RPL6	0.170851
122	1	SwissProt	RL30_HUMAN	176	12947	12	5	4	2	0.57	60S ribosomal protein L30 OS=Homo sapiens	RPL30	0.16506
101	1	SwissProt	RL4_HUMAN	216	47953	54	15	24	6	0.56	60S ribosomal protein L4 OS=Homo sapiens	RPL4	0.162164
136	1	SwissProt	PRDBP_HUMAN	155	27685	19	10	7	4	0.55	Protein kinase C delta-binding protein OS=Homo sapiens	PRKCDBP	0.159268
153	1	SwissProt	RS26_HUMAN	128	13292	10	6	3	2	0.55	40S ribosomal protein S26 OS=Homo sapiens	RPS26	0.159268
38	1	SwissProt	AMPN_HUMAN	752	109870	63	35	23	13	0.52	Aminopeptidase N OS=Homo sapiens	ANPEP	0.150581
39	1	SwissProt	CKAP4_HUMAN	718	66097	38	23	19	8	0.52	Cytoskeleton-associated protein 4 OS=Homo sapiens	CKAP4	0.150581
195	1	SwissProt	H2B1M_HUMAN	96	13981	27	12	8	2	0.52	Histone H2B type 1-M OS=Homo sapiens	HIST1H2BM	0.150581
45	1	SwissProt	LMNA_HUMAN	624	74380	52	28	17	9	0.51	Prelamin-A/C OS=Homo sapiens	LMNA	0.147685
331	1	SwissProt	RS30_HUMAN	43	6644	3	2	1	1	0.51	40S ribosomal protein S30 OS=Homo sapiens	FAU	0.147685
175	1	SwissProt	RL31_HUMAN	112	14454	7	4	5	2	0.5	60S ribosomal protein L31 OS=Homo sapiens	RPL31	0.144789
266	1	SwissProt	TCP4_HUMAN	63	14386	11	4	6	2	0.5	Activated RNA polymerase II transcriptional coactivator p15 OS=Homo sapiens	SUB1	0.144789
351	1	SwissProt	RL35_HUMAN	40	14543	14	3	5	2	0.5	60S ribosomal protein L35 OS=Homo sapiens	RPL35	0.144789
82	1	SwissProt	H15_HUMAN	270	22566	41	15	13	3	0.49	Histone H1.5 OS=Homo sapiens	HIST1H1B	0.141893
151	1	SwissProt	RHOC_HUMAN	129	22334	8	7	3	3	0.49	Rho-related GTP-binding protein RhoC OS=Homo sapiens	RHOC	0.141893
317	1	SwissProt	NDUB1_HUMAN	45	7014	1	1	1	1	0.49	NADH dehydrogenase [ubiquinone] 1 beta subcomplex subunit 1 OS=Homo sapiens	NDUFB1	0.141893
49	2	SwissProt	VDAC3_HUMAN	348	30981	19	16	7	4	0.48	Voltage-dependent anion-selective channel protein 3 OS=Homo sapiens	VDAC3	0.138997
91	1	SwissProt	RL40_HUMAN	233	15004	24	11	7	2	0.48	Ubiquitin-60S ribosomal protein L40 OS=Homo sapiens	UBA52	0.138997
135	1	SwissProt	RL23_HUMAN	156	14970	8	4	6	2	0.48	60S ribosomal protein L23 OS=Homo sapiens	RPL23	0.138997
214	1	SwissProt	RS15A_HUMAN	83	14944	17	4	9	2	0.48	40S ribosomal protein S15a OS=Homo sapiens	RPS15A	0.138997
66	1	SwissProt	FLOT1_HUMAN	347	47554	28	11	17	6	0.47	Flotillin-1 OS=Homo sapiens	FLOT1	0.136102
125	1	SwissProt	ATPO_HUMAN	172	23377	18	6	10	3	0.47	ATP synthase subunit O, mitochondrial OS=Homo sapiens	ATP5O	0.136102
252	1	SwissProt	RL27_HUMAN	67	15788	17	6	7	2	0.45	60S ribosomal protein L27 OS=Homo sapiens	RPL27	0.13031
259	1	SwissProt	RL13_HUMAN	65	24304	25	10	10	3	0.45	60S ribosomal protein L13 OS=Homo sapiens	RPL13	0.13031
132	2	SwissProt	ADT2_HUMAN	141	33059	25	9	12	4	0.44	ADP/ATP translocase 2 OS=Homo sapiens	SLC25A5	0.127414
150	1	SwissProt	RAN_HUMAN	130	24579	12	8	6	3	0.44	GTP-binding nuclear protein Ran OS=Homo sapiens	RAN	0.127414
260	1	SwissProt	HBB_HUMAN	65	16102	17	6	4	2	0.44	Hemoglobin subunit beta OS=Homo sapiens	HBB	0.127414
43	1	SwissProt	CO5A2_HUMAN	653	145790	245	40	92	13	0.43	Collagen alpha-2(V) chain OS=Homo sapiens	COL5A2	0.124519
141	1	SwissProt	RS14_HUMAN	146	16434	13	9	5	2	0.43	40S ribosomal protein S14 OS=Homo sapiens	RPS14	0.124519
171	1	SwissProt	RL10A_HUMAN	114	24987	15	4	8	3	0.43	60S ribosomal protein L10a OS=Homo sapiens	RPL10A	0.124519
299	1	SwissProt	RL10_HUMAN	51	25044	26	5	11	3	0.43	60S ribosomal protein L10 OS=Homo sapiens	RPL10	0.124519
71	1	SwissProt	HTRA1_HUMAN	322	52167	27	20	8	6	0.42	Serine protease HTRA1 OS=Homo sapiens	HTRA1	0.121623
248	1	SwissProt	RS13_HUMAN	71	17212	16	4	9	2	0.41	40S ribosomal protein S13 OS=Homo sapiens	RPS13	0.118727
224	1	SwissProt	RL23A_HUMAN	78	17684	12	3	7	2	0.4	60S ribosomal protein L23a OS=Homo sapiens	RPL23A	0.115831
104	1	SwissProt	1433T_HUMAN	211	28032	11	7	6	3	0.38	14-3-3 protein theta OS=Homo sapiens	YWHAQ	0.11004
173	1	SwissProt	FLOT2_HUMAN	113	47434	26	9	14	5	0.38	Flotillin-2 OS=Homo sapiens	FLOT2	0.11004
98	1	SwissProt	AXA2L_HUMAN	220	38806	21	13	10	4	0.37	Putative annexin A2-like protein OS=Homo sapiens	ANXA2P2	0.107144
143	1	SwissProt	RL21_HUMAN	143	18610	11	6	5	1	0.37	60S ribosomal protein L21 OS=Homo sapiens	RPL21	0.107144
184	1	SwissProt	DEST_HUMAN	104	18950	21	5	5	2	0.37	Destrin OS=Homo sapiens	DSTN	0.107144
206	1	SwissProt	H2AY_HUMAN	90	39764	19	6	11	4	0.36	Core histone macro-H2A.1 OS=Homo sapiens	H2AFY	0.104248
20	1	SwissProt	PLEC_HUMAN	1959	533462	295	119	146	50	0.35	Plectin OS=Homo sapiens	PLEC	0.101352
199	1	SwissProt	CX7A2_HUMAN	94	9390	4	3	2	1	0.35	Cytochrome c oxidase subunit 7A2, mitochondrial OS=Homo sapiens	COX7A2	0.101352
207	1	SwissProt	ARPC4_HUMAN	88	19768	16	6	7	2	0.35	Actin-related protein 2/3 complex subunit 4 OS=Homo sapiens	ARPC4	0.101352
77	1	SwissProt	FBLN4_HUMAN	292	51767	28	14	9	4	0.34	EGF-containing fibulin-like extracellular matrix protein 2 OS=Homo sapiens	EFEMP2	0.0984565
114	1	SwissProt	RINI_HUMAN	192	51766	21	9	8	5	0.34	Ribonuclease inhibitor OS=Homo sapiens	RNH1	0.0984565
146	1	SwissProt	RL11_HUMAN	136	20468	17	6	7	2	0.34	60S ribosomal protein L11 OS=Homo sapiens	RPL11	0.0984565
211	1	SwissProt	IGF2_HUMAN	85	20583	5	4	3	2	0.34	Insulin-like growth factor II OS=Homo sapiens	IGF2	0.0984565
10	2	SwissProt	FBN2_HUMAN	2074	335257	172	96	43	26	0.33	Fibrillin-2 OS=Homo sapiens	FBN2	0.0955608
50	1	SwissProt	5NTD_HUMAN	517	63898	45	12	18	5	0.33	5'-nucleotidase OS=Homo sapiens	NT5E	0.0955608
69	1	SwissProt	HS90A_HUMAN	328	85006	37	14	18	8	0.33	Heat shock protein HSP 90-alpha OS=Homo sapiens	HSP90AA1	0.0955608
134	1	SwissProt	CAV1_HUMAN	158	20630	10	6	4	1	0.33	Caveolin-1 OS=Homo sapiens	CAV1	0.0955608
249	1	SwissProt	ARF4_HUMAN	69	20612	14	3	7	2	0.33	ADP-ribosylation factor 4 OS=Homo sapiens	ARF4	0.0955608
51	1	SwissProt	GREM1_HUMAN	483	21197	25	13	9	1	0.32	Gremlin-1 OS=Homo sapiens	GREM1	0.092665
60	1	SwissProt	K2C1_HUMAN	379	66170	39	13	15	6	0.32	Keratin, type II cytoskeletal 1 OS=Homo sapiens	KRT1	0.092665
139	1	SwissProt	FSCN1_HUMAN	147	55123	23	10	8	4	0.32	Fascin OS=Homo sapiens	FSCN1	0.092665
144	1	SwissProt	RAP1A_HUMAN	139	21316	7	4	3	2	0.32	Ras-related protein Rap-1A OS=Homo sapiens	RAP1A	0.092665
152	1	SwissProt	S10A6_HUMAN	128	10230	4	2	2	1	0.32	Protein S100-A6 OS=Homo sapiens	S100A6	0.092665
192	1	SwissProt	MFAP2_HUMAN	98	21553	8	5	2	1	0.32	Microfibrillar-associated protein 2 OS=Homo sapiens	MFAP2	0.092665
194	1	SwissProt	RL17_HUMAN	97	21611	10	6	4	2	0.32	60S ribosomal protein L17 OS=Homo sapiens	RPL17	0.092665
221	1	SwissProt	BAF_HUMAN	80	10280	5	1	3	1	0.32	Barrier-to-autointegration factor OS=Homo sapiens	BANF1	0.092665
255	1	SwissProt	PGRC1_HUMAN	66	21772	5	3	3	2	0.32	Membrane-associated progesterone receptor component 1 OS=Homo sapiens	PGRMC1	0.092665
34	1	SwissProt	CO5A1_HUMAN	902	184131	238	49	88	8	0.31	Collagen alpha-1(V) chain OS=Homo sapiens	COL5A1	0.0897692
74	1	SwissProt	ATPB_HUMAN	311	56525	35	11	15	5	0.31	ATP synthase subunit beta, mitochondrial OS=Homo sapiens	ATP5B	0.0897692
110	1	SwissProt	HNRPC_HUMAN	197	33707	21	6	15	3	0.31	Heterogeneous nuclear ribonucleoproteins C1/C2 OS=Homo sapiens	HNRNPC	0.0897692
176	1	SwissProt	RAB1C_HUMAN	111	22231	14	5	8	2	0.31	Putative Ras-related protein Rab-1C OS=Homo sapiens	RAB1C	0.0897692
257	1	SwissProt	RL9_HUMAN	65	21964	10	3	4	2	0.31	60S ribosomal protein L9 OS=Homo sapiens	RPL9	0.0897692
147	1	SwissProt	SDF1_HUMAN	135	10944	7	3	2	1	0.3	Stromal cell-derived factor 1 OS=Homo sapiens	CXCL12	0.0868734
164	1	SwissProt	RS5_HUMAN	122	23033	14	7	6	2	0.3	40S ribosomal protein S5 OS=Homo sapiens	RPS5	0.0868734
3	3	SwissProt	MYH14_HUMAN	1190	228701	160	77	46	10	0.29	Myosin-14 OS=Homo sapiens	MYH14	0.0839776
126	1	SwissProt	ARP3_HUMAN	168	47797	18	8	10	4	0.29	Actin-related protein 3 OS=Homo sapiens	ACTR3	0.0839776
166	1	SwissProt	ANXA5_HUMAN	120	35971	19	10	7	3	0.29	Annexin A5 OS=Homo sapiens	ANXA5	0.0839776
197	1	SwissProt	CYTB_HUMAN	96	11190	6	2	4	1	0.29	Cystatin-B OS=Homo sapiens	CSTB	0.0839776
238	1	SwissProt	RRAS_HUMAN	72	23637	27	4	6	2	0.29	Ras-related protein R-Ras OS=Homo sapiens	RRAS	0.0839776
275	1	SwissProt	PRPS2_HUMAN	59	35146	13	4	7	3	0.29	Ribose-phosphate pyrophosphokinase 2 OS=Homo sapiens	PRPS2	0.0839776
284	1	SwissProt	GBLP_HUMAN	55	35511	11	5	7	3	0.29	Guanine nucleotide-binding protein subunit beta-2-like 1 OS=Homo sapiens	GNB2L1	0.0839776
358	1	SwissProt	RL13A_HUMAN	38	23619	17	2	8	2	0.29	60S ribosomal protein L13a OS=Homo sapiens	RPL13A	0.0839776
116	1	SwissProt	LDHA_HUMAN	187	36950	25	7	13	3	0.28	L-lactate dehydrogenase A chain OS=Homo sapiens	LDHA	0.0810819
280	1	SwissProt	RLA1_HUMAN	57	11621	12	2	4	1	0.28	60S acidic ribosomal protein P1 OS=Homo sapiens	RPLP1	0.0810819
120	1	SwissProt	OST48_HUMAN	181	50940	11	9	5	4	0.27	Dolichyl-diphosphooligosaccharide--protein glycosyltransferase 48 kDa subunit OS=Homo sapiens	DDOST	0.0781861
157	1	SwissProt	ERLN2_HUMAN	126	38044	16	5	9	3	0.27	Erlin-2 OS=Homo sapiens	ERLIN2	0.0781861
161	1	SwissProt	PP1G_HUMAN	124	37701	37	9	10	3	0.27	Serine/threonine-protein phosphatase PP1-gamma catalytic subunit OS=Homo sapiens	PPP1CC	0.0781861
390	1	SwissProt	RL36_HUMAN	34	12303	8	1	5	1	0.27	60S ribosomal protein L36 OS=Homo sapiens	RPL36	0.0781861
78	1	SwissProt	TGM2_HUMAN	291	78420	26	14	14	6	0.26	Protein-glutamine gamma-glutamyltransferase 2 OS=Homo sapiens	TGM2	0.0752903
117	1	SwissProt	LUM_HUMAN	184	38747	20	8	8	3	0.26	Lumican OS=Homo sapiens	LUM	0.0752903
169	1	SwissProt	ERH_HUMAN	116	12422	5	3	3	1	0.26	Enhancer of rudimentary homolog OS=Homo sapiens	ERH	0.0752903
181	1	SwissProt	MIC19_HUMAN	107	26421	13	3	11	2	0.26	MICOS complex subunit MIC19 OS=Homo sapiens	CHCHD3	0.0752903
286	1	SwissProt	LEG3_HUMAN	55	26193	10	3	4	2	0.26	Galectin-3 OS=Homo sapiens	LGALS3	0.0752903
363	1	SwissProt	MIF_HUMAN	38	12639	3	1	2	1	0.26	Macrophage migration inhibitory factor OS=Homo sapiens	MIF	0.0752903
27	1	SwissProt	MXRA5_HUMAN	1415	314065	169	68	61	20	0.24	Matrix-remodeling-associated protein 5 OS=Homo sapiens	MXRA5	0.0694987
37	1	SwissProt	LTBP2_HUMAN	870	204046	104	43	25	12	0.24	Latent-transforming growth factor beta-binding protein 2 OS=Homo sapiens	LTBP2	0.0694987
104	2	SwissProt	1433Z_HUMAN	202	27899	16	6	9	2	0.24	14-3-3 protein zeta/delta OS=Homo sapiens	YWHAZ	0.0694987
115	1	SwissProt	MIC60_HUMAN	189	84026	47	12	19	5	0.24	MICOS complex subunit MIC60 OS=Homo sapiens	IMMT	0.0694987
158	1	SwissProt	SYDC_HUMAN	126	57499	37	8	17	4	0.24	Aspartate--tRNA ligase, cytoplasmic OS=Homo sapiens	DARS	0.0694987
167	1	SwissProt	RL8_HUMAN	120	28235	20	4	9	2	0.24	60S ribosomal protein L8 OS=Homo sapiens	RPL8	0.0694987
182	1	SwissProt	RS20_HUMAN	107	13478	13	3	5	1	0.24	40S ribosomal protein S20 OS=Homo sapiens	RPS20	0.0694987
323	1	SwissProt	LTOR3_HUMAN	44	13671	4	3	2	1	0.24	Ragulator complex protein LAMTOR3 OS=Homo sapiens	LAMTOR3	0.0694987
338	1	SwissProt	NDUA5_HUMAN	42	13507	5	1	4	1	0.24	NADH dehydrogenase [ubiquinone] 1 alpha subcomplex subunit 5 OS=Homo sapiens	NDUFA5	0.0694987
389	1	SwissProt	RL34_HUMAN	34	13513	14	3	5	1	0.24	60S ribosomal protein L34 OS=Homo sapiens	RPL34	0.0694987
79	1	SwissProt	LOXL2_HUMAN	289	88778	26	12	12	4	0.23	Lysyl oxidase homolog 2 OS=Homo sapiens	LOXL2	0.066603
99	1	SwissProt	TCPQ_HUMAN	220	60153	25	7	15	4	0.23	T-complex protein 1 subunit theta OS=Homo sapiens	CCT8	0.066603
109	1	SwissProt	STAT1_HUMAN	197	87850	47	11	21	6	0.23	Signal transducer and activator of transcription 1-alpha/beta OS=Homo sapiens	STAT1	0.066603
137	1	SwissProt	RS6_HUMAN	152	28834	25	8	9	2	0.23	40S ribosomal protein S6 OS=Homo sapiens	RPS6	0.066603
272	1	SwissProt	PGAM2_HUMAN	60	28919	10	2	8	1	0.23	Phosphoglycerate mutase 2 OS=Homo sapiens	PGAM2	0.066603
54	1	SwissProt	CO4A2_HUMAN	432	168646	161	30	70	8	0.22	Collagen alpha-2(IV) chain OS=Homo sapiens	COL4A2	0.0637072
68	1	SwissProt	HNRPU_HUMAN	339	91269	61	14	26	6	0.22	Heterogeneous nuclear ribonucleoprotein U OS=Homo sapiens	HNRNPU	0.0637072
105	1	SwissProt	EHD2_HUMAN	211	61294	34	12	14	4	0.22	EH domain-containing protein 2 OS=Homo sapiens	EHD2	0.0637072
196	1	SwissProt	TMM43_HUMAN	96	44904	12	4	9	3	0.22	Transmembrane protein 43 OS=Homo sapiens	TMEM43	0.0637072
254	1	SwissProt	RS3A_HUMAN	67	30154	25	4	11	2	0.22	40S ribosomal protein S3a OS=Homo sapiens	RPS3A	0.0637072
442	1	SwissProt	RL22_HUMAN	26	14835	6	1	4	1	0.22	60S ribosomal protein L22 OS=Homo sapiens	RPL22	0.0637072
179	1	SwissProt	RS24_HUMAN	108	15413	9	4	4	1	0.21	40S ribosomal protein S24 OS=Homo sapiens	RPS24	0.0608114
353	1	SwissProt	PROF2_HUMAN	39	15378	3	1	3	1	0.21	Profilin-2 OS=Homo sapiens	PFN2	0.0608114
430	1	SwissProt	RL28_HUMAN	29	15795	12	1	7	1	0.21	60S ribosomal protein L28 OS=Homo sapiens	RPL28	0.0608114
55	1	SwissProt	RRBP1_HUMAN	429	152780	118	15	63	8	0.2	Ribosome-binding protein 1 OS=Homo sapiens	RRBP1	0.0579156
81	1	SwissProt	PXDN_HUMAN	284	167793	48	18	27	10	0.2	Peroxidasin homolog OS=Homo sapiens	PXDN	0.0579156
172	1	SwissProt	RPN1_HUMAN	114	68641	36	8	10	4	0.2	Dolichyl-diphosphooligosaccharide--protein glycosyltransferase subunit 1 OS=Homo sapiens	RPN1	0.0579156
281	1	SwissProt	ARPC5_HUMAN	57	16367	30	2	8	1	0.2	Actin-related protein 2/3 complex subunit 5 OS=Homo sapiens	ARPC5	0.0579156
347	1	SwissProt	SURF1_HUMAN	40	33481	17	5	4	1	0.2	Surfeit locus protein 1 OS=Homo sapiens	SURF1	0.0579156
46	2	SwissProt	HS71L_HUMAN	297	70730	33	9	17	3	0.19	Heat shock 70 kDa protein 1-like OS=Homo sapiens	HSPA1L	0.0550198
58	1	SwissProt	MYO1C_HUMAN	390	122461	57	15	31	7	0.19	Unconventional myosin-Ic OS=Homo sapiens	MYO1C	0.0550198
86	1	SwissProt	CD109_HUMAN	252	162500	32	13	20	9	0.19	CD109 antigen OS=Homo sapiens	CD109	0.0550198
121	1	SwissProt	RLA0_HUMAN	179	34423	19	5	10	2	0.19	60S acidic ribosomal protein P0 OS=Homo sapiens	RPLP0	0.0550198
138	1	SwissProt	MGST3_HUMAN	149	16734	3	3	1	1	0.19	Microsomal glutathione S-transferase 3 OS=Homo sapiens	MGST3	0.0550198
200	1	SwissProt	GAPR1_HUMAN	94	17322	3	1	3	1	0.19	Golgi-associated plant pathogenesis-related protein 1 OS=Homo sapiens	GLIPR2	0.0550198
334	1	SwissProt	RL26L_HUMAN	43	17246	15	2	5	1	0.19	60S ribosomal protein L26-like 1 OS=Homo sapiens	RPL26L1	0.0550198
367	1	SwissProt	CCL25_HUMAN	37	16884	9	1	3	1	0.19	C-C motif chemokine 25 OS=Homo sapiens	CCL25	0.0550198
376	1	SwissProt	ARP5L_HUMAN	36	16931	7	2	6	1	0.19	Actin-related protein 2/3 complex subunit 5-like protein OS=Homo sapiens	ARPC5L	0.0550198
387	1	SwissProt	NB5R3_HUMAN	35	34441	32	4	11	2	0.19	NADH-cytochrome b5 reductase 3 OS=Homo sapiens	CYB5R3	0.0550198
425	1	SwissProt	IF5A2_HUMAN	29	17124	7	1	7	1	0.19	Eukaryotic translation initiation factor 5A-2 OS=Homo sapiens	EIF5A2	0.0550198
428	1	SwissProt	HSPB6_HUMAN	29	17182	6	1	3	1	0.19	Heat shock protein beta-6 OS=Homo sapiens	HSPB6	0.0550198
46	3	SwissProt	GRP78_HUMAN	296	72402	26	7	14	3	0.18	78 kDa glucose-regulated protein OS=Homo sapiens	HSPA5	0.0521241
90	1	SwissProt	VTNC_HUMAN	235	55069	32	11	10	3	0.18	Vitronectin OS=Homo sapiens	VTN	0.0521241
129	1	SwissProt	DDX3X_HUMAN	163	73597	14	7	7	3	0.18	ATP-dependent RNA helicase DDX3X OS=Homo sapiens	DDX3X	0.0521241
201	1	SwissProt	SFXN3_HUMAN	93	36298	19	3	7	2	0.18	Sideroflexin-3 OS=Homo sapiens	SFXN3	0.0521241
230	1	SwissProt	RL12_HUMAN	75	17979	3	2	2	1	0.18	60S ribosomal protein L12 OS=Homo sapiens	RPL12	0.0521241
283	1	SwissProt	UGDH_HUMAN	56	55674	9	3	9	3	0.18	UDP-glucose 6-dehydrogenase OS=Homo sapiens	UGDH	0.0521241
294	1	SwissProt	MGST1_HUMAN	52	17644	7	2	3	1	0.18	Microsomal glutathione S-transferase 1 OS=Homo sapiens	MGST1	0.0521241
34	2	SwissProt	COBA1_HUMAN	552	181581	230	24	85	4	0.17	Collagen alpha-1(XI) chain OS=Homo sapiens	COL11A1	0.0492283
83	1	SwissProt	HNRPM_HUMAN	262	77749	52	11	23	4	0.17	Heterogeneous nuclear ribonucleoprotein M OS=Homo sapiens	HNRNPM	0.0492283
93	1	SwissProt	AL1B1_HUMAN	231	57626	14	8	7	3	0.17	Aldehyde dehydrogenase X, mitochondrial OS=Homo sapiens	ALDH1B1	0.0492283
163	1	SwissProt	VKOR1_HUMAN	123	18622	8	3	2	1	0.17	Vitamin K epoxide reductase complex subunit 1 OS=Homo sapiens	VKORC1	0.0492283
174	1	SwissProt	RS10_HUMAN	113	18886	20	3	7	1	0.17	40S ribosomal protein S10 OS=Homo sapiens	RPS10	0.0492283
190	1	SwissProt	NTRI_HUMAN	99	38518	6	4	4	2	0.17	Neurotrimin OS=Homo sapiens	NTM	0.0492283
198	1	SwissProt	CATB_HUMAN	95	38766	14	4	7	2	0.17	Cathepsin B OS=Homo sapiens	CTSB	0.0492283
205	1	SwissProt	PCBP2_HUMAN	91	38955	12	6	5	2	0.17	Poly(rC)-binding protein 2 OS=Homo sapiens	PCBP2	0.0492283
69	2	SwissProt	HS90B_HUMAN	154	83554	31	7	13	4	0.16	Heat shock protein HSP 90-beta OS=Homo sapiens	HSP90AB1	0.0463325
112	1	SwissProt	TCPA_HUMAN	196	60819	19	8	12	3	0.16	T-complex protein 1 subunit alpha OS=Homo sapiens	TCP1	0.0463325
242	1	SwissProt	CAN2_HUMAN	72	80800	27	5	17	3	0.16	Calpain-2 catalytic subunit OS=Homo sapiens	CAPN2	0.0463325
243	1	SwissProt	MCA3_HUMAN	72	19855	1	1	1	1	0.16	Eukaryotic translation elongation factor 1 epsilon-1 OS=Homo sapiens	EEF1E1	0.0463325
273	1	SwissProt	1B37_HUMAN	60	40716	11	2	5	2	0.16	HLA class I histocompatibility antigen, B-37 alpha chain OS=Homo sapiens	HLA-B	0.0463325
276	1	SwissProt	SC11A_HUMAN	59	20612	10	1	6	1	0.16	Signal peptidase complex catalytic subunit SEC11A OS=Homo sapiens	SEC11A	0.0463325
277	1	SwissProt	GNAI2_HUMAN	58	40995	15	3	7	2	0.16	Guanine nucleotide-binding protein G(i) subunit alpha-2 OS=Homo sapiens	GNAI2	0.0463325
296	1	SwissProt	SRSF3_HUMAN	52	19546	5	2	3	1	0.16	Serine/arginine-rich splicing factor 3 OS=Homo sapiens	SRSF3	0.0463325
310	1	SwissProt	PRAF2_HUMAN	46	19588	2	1	2	1	0.16	PRA1 family protein 2 OS=Homo sapiens	PRAF2	0.0463325
311	1	SwissProt	MPCP_HUMAN	46	40525	11	3	6	2	0.16	Phosphate carrier protein, mitochondrial OS=Homo sapiens	SLC25A3	0.0463325
88	1	SwissProt	LTBP1_HUMAN	251	195112	51	16	26	7	0.15	Latent-transforming growth factor beta-binding protein 1 OS=Homo sapiens	LTBP1	0.0434367
204	1	SwissProt	GANAB_HUMAN	91	107263	40	9	15	4	0.15	Neutral alpha-glucosidase AB OS=Homo sapiens	GANAB	0.0434367
369	1	SwissProt	ARPC3_HUMAN	37	20761	8	1	6	1	0.15	Actin-related protein 2/3 complex subunit 3 OS=Homo sapiens	ARPC3	0.0434367
372	1	SwissProt	RAC3_HUMAN	37	21764	12	1	6	1	0.15	Ras-related C3 botulinum toxin substrate 3 OS=Homo sapiens	RAC3	0.0434367
381	1	SwissProt	CDC42_HUMAN	35	21587	3	1	2	1	0.15	Cell division control protein 42 homolog OS=Homo sapiens	CDC42	0.0434367
473	1	SwissProt	LBX2_HUMAN	21	21640	6	1	3	1	0.15	Transcription factor LBX2 OS=Homo sapiens	LBX2	0.0434367
5	2	SwissProt	CO2A1_HUMAN	726	142782	328	48	86	3	0.14	Collagen alpha-1(II) chain OS=Homo sapiens	COL2A1	0.0405409
67	1	SwissProt	LAMC1_HUMAN	344	183191	50	13	31	8	0.14	Laminin subunit gamma-1 OS=Homo sapiens	LAMC1	0.0405409
85	1	SwissProt	CLH1_HUMAN	253	193260	55	15	35	8	0.14	Clathrin heavy chain 1 OS=Homo sapiens	CLTC	0.0405409
89	1	SwissProt	RL14_HUMAN	243	23531	50	6	15	1	0.14	60S ribosomal protein L14 OS=Homo sapiens	RPL14	0.0405409
108	1	SwissProt	ALBU_HUMAN	199	71317	16	9	6	2	0.14	Serum albumin OS=Homo sapiens	ALB	0.0405409
142	1	SwissProt	RL3_HUMAN	144	46365	18	8	8	2	0.14	60S ribosomal protein L3 OS=Homo sapiens	RPL3	0.0405409
314	1	SwissProt	LYOX_HUMAN	45	47599	30	2	12	2	0.14	Protein-lysine 6-oxidase OS=Homo sapiens	LOX	0.0405409
315	1	SwissProt	SNX6_HUMAN	45	46905	10	2	8	2	0.14	Sorting nexin-6 OS=Homo sapiens	SNX6	0.0405409
319	1	SwissProt	HNRDL_HUMAN	45	46580	11	2	7	2	0.14	Heterogeneous nuclear ribonucleoprotein D-like OS=Homo sapiens	HNRNPDL	0.0405409
322	1	SwissProt	GPX1_HUMAN	44	22360	7	2	4	1	0.14	Glutathione peroxidase 1 OS=Homo sapiens	GPX1	0.0405409
386	1	SwissProt	PRDX5_HUMAN	35	22301	4	1	4	1	0.14	Peroxiredoxin-5, mitochondrial OS=Homo sapiens	PRDX5	0.0405409
393	1	SwissProt	PRDX1_HUMAN	34	22324	23	1	10	1	0.14	Peroxiredoxin-1 OS=Homo sapiens	PRDX1	0.0405409
396	1	SwissProt	RT18A_HUMAN	33	22512	13	1	6	1	0.14	28S ribosomal protein S18a, mitochondrial OS=Homo sapiens	MRPS18A	0.0405409
397	1	SwissProt	SAR1A_HUMAN	33	22467	5	1	3	1	0.14	GTP-binding protein SAR1a OS=Homo sapiens	SAR1A	0.0405409
415	1	SwissProt	CBX5_HUMAN	31	22382	26	1	6	1	0.14	Chromobox protein homolog 5 OS=Homo sapiens	CBX5	0.0405409
419	1	SwissProt	ABC3C_HUMAN	30	23267	18	1	5	1	0.14	DNA dC->dU-editing enzyme APOBEC-3C OS=Homo sapiens	APOBEC3C	0.0405409
72	1	SwissProt	ACTN1_HUMAN	319	103563	26	8	12	4	0.13	Alpha-actinin-1 OS=Homo sapiens	ACTN1	0.0376452
123	1	SwissProt	GRP75_HUMAN	175	73920	33	5	16	3	0.13	Stress-70 protein, mitochondrial OS=Homo sapiens	HSPA9	0.0376452
160	1	SwissProt	RL15_HUMAN	124	24245	7	3	4	1	0.13	60S ribosomal protein L15 OS=Homo sapiens	RPL15	0.0376452
225	1	SwissProt	HNRH1_HUMAN	78	49484	12	2	8	2	0.13	Heterogeneous nuclear ribonucleoprotein H OS=Homo sapiens	HNRNPH1	0.0376452
229	1	SwissProt	ECHB_HUMAN	76	51547	18	4	10	2	0.13	Trifunctional enzyme subunit beta, mitochondrial OS=Homo sapiens	HADHB	0.0376452
237	1	SwissProt	DERM_HUMAN	73	24559	4	3	2	1	0.13	Dermatopontin OS=Homo sapiens	DPT	0.0376452
256	1	SwissProt	SC22B_HUMAN	66	24806	5	1	4	1	0.13	Vesicle-trafficking protein SEC22b OS=Homo sapiens	SEC22B	0.0376452
295	1	SwissProt	PRDX6_HUMAN	52	25133	18	3	7	1	0.13	Peroxiredoxin-6 OS=Homo sapiens	PRDX6	0.0376452
298	1	SwissProt	RAB7A_HUMAN	51	23760	4	3	2	1	0.13	Ras-related protein Rab-7a OS=Homo sapiens	RAB7A	0.0376452
313	1	SwissProt	SEP14_HUMAN	45	50449	33	2	16	2	0.13	Septin-14 OS=Homo sapiens	SEPT14	0.0376452
360	1	SwissProt	PPIB_HUMAN	38	23785	7	1	6	1	0.13	Peptidyl-prolyl cis-trans isomerase B OS=Homo sapiens	PPIB	0.0376452
368	1	SwissProt	EF1G_HUMAN	37	50429	14	4	9	2	0.13	Elongation factor 1-gamma OS=Homo sapiens	EEF1G	0.0376452
457	1	SwissProt	HMGB1_HUMAN	25	25049	5	1	5	1	0.13	High mobility group protein B1 OS=Homo sapiens	HMGB1	0.0376452
14	2	SwissProt	TSP2_HUMAN	97	133785	33	7	14	2	0.12	Thrombospondin-2 OS=Homo sapiens	THBS2	0.0347494
17	2	SwissProt	FLNC_HUMAN	576	293407	114	22	57	10	0.12	Filamin-C OS=Homo sapiens	FLNC	0.0347494
87	1	SwissProt	CO4A1_HUMAN	251	161654	206	18	81	4	0.12	Collagen alpha-1(IV) chain OS=Homo sapiens	COL4A1	0.0347494
102	1	SwissProt	CD44_HUMAN	212	82001	19	7	7	2	0.12	CD44 antigen OS=Homo sapiens	CD44	0.0347494
156	1	SwissProt	COPA_HUMAN	127	139797	30	10	20	5	0.12	Coatomer subunit alpha OS=Homo sapiens	COPA	0.0347494
293	1	SwissProt	CAN1_HUMAN	53	82465	23	4	11	3	0.12	Calpain-1 catalytic subunit OS=Homo sapiens	CAPN1	0.0347494
318	1	SwissProt	NONO_HUMAN	45	54311	37	2	19	1	0.12	Non-POU domain-containing octamer-binding protein OS=Homo sapiens	NONO	0.0347494
382	1	SwissProt	CLIC1_HUMAN	35	27248	14	2	8	1	0.12	Chloride intracellular channel protein 1 OS=Homo sapiens	CLIC1	0.0347494
60	3	SwissProt	K2C6B_HUMAN	139	60315	29	5	15	2	0.11	Keratin, type II cytoskeletal 6B OS=Homo sapiens	KRT6B	0.0318536
92	1	SwissProt	LAMB1_HUMAN	231	205150	44	15	20	7	0.11	Laminin subunit beta-1 OS=Homo sapiens	LAMB1	0.0318536
113	1	SwissProt	AT2A2_HUMAN	196	116336	37	9	18	4	0.11	Sarcoplasmic/endoplasmic reticulum calcium ATPase 2 OS=Homo sapiens	ATP2A2	0.0318536
133	1	SwissProt	GELS_HUMAN	159	86043	28	7	15	3	0.11	Gelsolin OS=Homo sapiens	GSN	0.0318536
226	1	SwissProt	FBLN3_HUMAN	78	56885	13	4	6	1	0.11	EGF-containing fibulin-like extracellular matrix protein 1 OS=Homo sapiens	EFEMP1	0.0318536
250	1	SwissProt	K1C10_HUMAN	68	59020	8	3	5	2	0.11	Keratin, type I cytoskeletal 10 OS=Homo sapiens	KRT10	0.0318536
274	1	SwissProt	SRSF1_HUMAN	59	27842	11	2	6	1	0.11	Serine/arginine-rich splicing factor 1 OS=Homo sapiens	SRSF1	0.0318536
326	1	SwissProt	GSTO1_HUMAN	44	27833	8	1	5	1	0.11	Glutathione S-transferase omega-1 OS=Homo sapiens	GSTO1	0.0318536
327	1	SwissProt	PDIA1_HUMAN	44	57480	11	3	9	2	0.11	Protein disulfide-isomerase OS=Homo sapiens	P4HB	0.0318536
329	1	SwissProt	TCPH_HUMAN	43	59842	27	2	16	2	0.11	T-complex protein 1 subunit eta OS=Homo sapiens	CCT7	0.0318536
340	1	SwissProt	PDIA3_HUMAN	42	57146	16	3	9	2	0.11	Protein disulfide-isomerase A3 OS=Homo sapiens	PDIA3	0.0318536
350	1	SwissProt	U2AF1_HUMAN	40	28368	1	1	1	1	0.11	Splicing factor U2AF 35 kDa subunit OS=Homo sapiens	U2AF1	0.0318536
374	1	SwissProt	MFAP4_HUMAN	36	28972	3	1	2	1	0.11	Microfibril-associated glycoprotein 4 OS=Homo sapiens	MFAP4	0.0318536
433	1	SwissProt	CJ131_HUMAN	28	29767	21	2	6	1	0.11	Uncharacterized protein C10orf131 OS=Homo sapiens	C10orf131	0.0318536
437	1	SwissProt	RITA1_HUMAN	28	28773	22	2	11	1	0.11	RBPJ-interacting and tubulin-associated protein 1 OS=Homo sapiens	RITA1	0.0318536
438	1	SwissProt	NNMT_HUMAN	27	30011	4	1	2	1	0.11	Nicotinamide N-methyltransferase OS=Homo sapiens	NNMT	0.0318536
60	2	SwissProt	K2C1B_HUMAN	140	62149	22	5	12	2	0.1	Keratin, type II cytoskeletal 1b OS=Homo sapiens	KRT77	0.0289578
111	1	SwissProt	COGA1_HUMAN	196	159477	140	8	69	5	0.1	Collagen alpha-1(XVI) chain OS=Homo sapiens	COL16A1	0.0289578
159	1	SwissProt	MMP14_HUMAN	125	66194	42	5	15	2	0.1	Matrix metalloproteinase-14 OS=Homo sapiens	MMP14	0.0289578
180	1	SwissProt	VPP3_HUMAN	108	93650	24	5	12	3	0.1	V-type proton ATPase 116 kDa subunit a isoform 3 OS=Homo sapiens	TCIRG1	0.0289578
193	1	SwissProt	SRSF8_HUMAN	98	32382	27	3	5	1	0.1	Serine/arginine-rich splicing factor 8 OS=Homo sapiens	SRSF8	0.0289578
217	1	SwissProt	LOXL1_HUMAN	81	63755	33	6	14	2	0.1	Lysyl oxidase homolog 1 OS=Homo sapiens	LOXL1	0.0289578
245	1	SwissProt	COMT_HUMAN	71	30474	2	2	1	1	0.1	Catechol O-methyltransferase OS=Homo sapiens	COMT	0.0289578
262	1	SwissProt	HP1B3_HUMAN	65	61454	24	5	17	2	0.1	Heterochromatin protein 1-binding protein 3 OS=Homo sapiens	HP1BP3	0.0289578
265	1	SwissProt	RSSA_HUMAN	64	32947	15	3	6	1	0.1	40S ribosomal protein SA OS=Homo sapiens	RPSA	0.0289578
269	1	SwissProt	RALY_HUMAN	63	32501	16	2	9	1	0.1	RNA-binding protein Raly OS=Homo sapiens	RALY	0.0289578
285	1	SwissProt	SURF4_HUMAN	55	30602	12	1	5	1	0.1	Surfeit locus protein 4 OS=Homo sapiens	SURF4	0.0289578
309	1	SwissProt	SDCB1_HUMAN	47	32595	9	1	6	1	0.1	Syntenin-1 OS=Homo sapiens	SDCBP	0.0289578
324	1	SwissProt	CAPZB_HUMAN	44	31616	15	3	9	1	0.1	F-actin-capping protein subunit beta OS=Homo sapiens	CAPZB	0.0289578
332	1	SwissProt	FGF2_HUMAN	43	31093	9	1	7	1	0.1	Fibroblast growth factor 2 OS=Homo sapiens	FGF2	0.0289578
333	1	SwissProt	CAZA2_HUMAN	43	33157	9	3	3	1	0.1	F-actin-capping protein subunit alpha-2 OS=Homo sapiens	CAPZA2	0.0289578
379	1	SwissProt	CIP1_HUMAN	36	31923	10	3	2	1	0.1	E3 ubiquitin-protein ligase CCNB1IP1 OS=Homo sapiens	CCNB1IP1	0.0289578
95	1	SwissProt	LAMA4_HUMAN	227	205020	47	11	30	6	0.09	Laminin subunit alpha-4 OS=Homo sapiens	LAMA4	0.026062
100	1	SwissProt	FAS_HUMAN	217	275877	63	12	33	8	0.09	Fatty acid synthase OS=Homo sapiens	FASN	0.026062
168	1	SwissProt	HNRPQ_HUMAN	118	69788	13	4	8	2	0.09	Heterogeneous nuclear ribonucleoprotein Q OS=Homo sapiens	SYNCRIP	0.026062
170	1	SwissProt	ELN_HUMAN	115	68541	11	3	7	2	0.09	Elastin OS=Homo sapiens	ELN	0.026062
178	1	SwissProt	MTCH2_HUMAN	109	33936	5	3	2	1	0.09	Mitochondrial carrier homolog 2 OS=Homo sapiens	MTCH2	0.026062
253	1	SwissProt	RADI_HUMAN	67	68635	22	3	12	2	0.09	Radixin OS=Homo sapiens	RDX	0.026062
264	1	SwissProt	ZN614_HUMAN	64	68939	32	6	11	1	0.09	Zinc finger protein 614 OS=Homo sapiens	ZNF614	0.026062
271	1	SwissProt	ATD3A_HUMAN	61	71610	43	5	23	2	0.09	ATPase family AAA domain-containing protein 3A OS=Homo sapiens	ATAD3A	0.026062
289	1	SwissProt	TXTP_HUMAN	54	34333	16	2	6	1	0.09	Tricarboxylate transport protein, mitochondrial OS=Homo sapiens	SLC25A1	0.026062
297	1	SwissProt	IF2A_HUMAN	52	36374	8	2	5	1	0.09	Eukaryotic translation initiation factor 2 subunit 1 OS=Homo sapiens	EIF2S1	0.026062
301	1	SwissProt	COPE_HUMAN	50	34688	16	2	6	1	0.09	Coatomer subunit epsilon OS=Homo sapiens	COPE	0.026062
316	1	SwissProt	BIEA_HUMAN	45	33692	9	2	6	1	0.09	Biliverdin reductase A OS=Homo sapiens	BLVRA	0.026062
321	1	SwissProt	RL5_HUMAN	44	34569	23	2	6	1	0.09	60S ribosomal protein L5 OS=Homo sapiens	RPL5	0.026062
348	1	SwissProt	NB5R1_HUMAN	40	34244	6	1	4	1	0.09	NADH-cytochrome b5 reductase 1 OS=Homo sapiens	CYB5R1	0.026062
401	1	SwissProt	NEK6_HUMAN	33	36261	7	1	6	1	0.09	Serine/threonine-protein kinase Nek6 OS=Homo sapiens	NEK6	0.026062
405	1	SwissProt	HNRH3_HUMAN	32	36960	9	1	5	1	0.09	Heterogeneous nuclear ribonucleoprotein H3 OS=Homo sapiens	HNRNPH3	0.026062
406	1	SwissProt	LEG8_HUMAN	32	35957	11	2	5	1	0.09	Galectin-8 OS=Homo sapiens	LGALS8	0.026062
431	1	SwissProt	LRC59_HUMAN	29	35308	22	2	13	1	0.09	Leucine-rich repeat-containing protein 59 OS=Homo sapiens	LRRC59	0.026062
451	1	SwissProt	SPEE_HUMAN	25	34373	6	1	4	1	0.09	Spermidine synthase OS=Homo sapiens	SRM	0.026062
458	1	SwissProt	MYADM_HUMAN	25	36049	4	1	2	1	0.09	Myeloid-associated differentiation marker OS=Homo sapiens	MYADM	0.026062
103	1	SwissProt	CATK_HUMAN	211	37399	4	4	1	1	0.08	Cathepsin K OS=Homo sapiens	CTSK	0.0231662
212	1	SwissProt	UBA1_HUMAN	85	118858	57	5	17	2	0.08	Ubiquitin-like modifier-activating enzyme 1 OS=Homo sapiens	UBA1	0.0231662
213	1	SwissProt	TMOD3_HUMAN	84	39741	15	2	5	1	0.08	Tropomodulin-3 OS=Homo sapiens	TMOD3	0.0231662
223	1	SwissProt	LSAMP_HUMAN	79	37883	9	3	6	1	0.08	Limbic system-associated membrane protein OS=Homo sapiens	LSAMP	0.0231662
234	1	SwissProt	ARC1B_HUMAN	74	41722	10	3	6	1	0.08	Actin-related protein 2/3 complex subunit 1B OS=Homo sapiens	ARPC1B	0.0231662
239	1	SwissProt	ERLN1_HUMAN	72	39072	15	2	10	1	0.08	Erlin-1 OS=Homo sapiens	ERLIN1	0.0231662
241	1	SwissProt	STML2_HUMAN	72	38624	11	3	6	1	0.08	Stomatin-like protein 2, mitochondrial OS=Homo sapiens	STOML2	0.0231662
258	1	SwissProt	TEFM_HUMAN	65	41992	9	4	2	1	0.08	Transcription elongation factor, mitochondrial OS=Homo sapiens	TEFM	0.0231662
375	1	SwissProt	XRCC5_HUMAN	36	83222	21	2	14	1	0.08	X-ray repair cross-complementing protein 5 OS=Homo sapiens	XRCC5	0.0231662
432	1	SwissProt	AHSA1_HUMAN	28	38421	9	1	6	1	0.08	Activator of 90 kDa heat shock protein ATPase homolog 1 OS=Homo sapiens	AHSA1	0.0231662
448	1	SwissProt	LRC39_HUMAN	26	39054	6	1	5	1	0.08	Leucine-rich repeat-containing protein 39 OS=Homo sapiens	LRRC39	0.0231662
468	1	SwissProt	B3GT6_HUMAN	23	37513	5	1	5	1	0.08	Beta-1,3-galactosyltransferase 6 OS=Homo sapiens	B3GALT6	0.0231662
57	1	SwissProt	HMCN1_HUMAN	393	623265	120	21	63	13	0.07	Hemicentin-1 OS=Homo sapiens	HMCN1	0.0202705
145	1	SwissProt	LIMA1_HUMAN	139	85630	45	4	26	2	0.07	LIM domain and actin-binding protein 1 OS=Homo sapiens	LIMA1	0.0202705
187	1	SwissProt	MYOF_HUMAN	103	236100	66	10	45	4	0.07	Myoferlin OS=Homo sapiens	MYOF	0.0202705
191	1	SwissProt	IF4A2_HUMAN	98	46601	14	4	6	1	0.07	Eukaryotic initiation factor 4A-II OS=Homo sapiens	EIF4A2	0.0202705
203	1	SwissProt	CYR61_HUMAN	91	44165	7	2	5	1	0.07	Protein CYR61 OS=Homo sapiens	CYR61	0.0202705
231	1	SwissProt	EF2_HUMAN	75	96246	28	4	16	2	0.07	Elongation factor 2 OS=Homo sapiens	EEF2	0.0202705
233	1	SwissProt	PRELP_HUMAN	75	44181	28	3	10	1	0.07	Prolargin OS=Homo sapiens	PRELP	0.0202705
291	1	SwissProt	LOXL4_HUMAN	53	86425	23	2	15	2	0.07	Lysyl oxidase homolog 4 OS=Homo sapiens	LOXL4	0.0202705
303	1	SwissProt	CALR_HUMAN	49	48283	3	1	3	1	0.07	Calreticulin OS=Homo sapiens	CALR	0.0202705
337	1	SwissProt	VPS35_HUMAN	42	92447	23	3	12	2	0.07	Vacuolar protein sorting-associated protein 35 OS=Homo sapiens	VPS35	0.0202705
352	1	SwissProt	PRS23_HUMAN	39	43487	21	1	12	1	0.07	Serine protease 23 OS=Homo sapiens	PRSS23	0.0202705
364	1	SwissProt	S17A9_HUMAN	38	48136	2	1	2	1	0.07	Solute carrier family 17 member 9 OS=Homo sapiens	SLC17A9	0.0202705
383	1	SwissProt	DEK_HUMAN	35	42933	27	1	13	1	0.07	Protein DEK OS=Homo sapiens	DEK	0.0202705
385	1	SwissProt	RIBC1_HUMAN	35	44273	26	1	12	1	0.07	RIB43A-like with coiled-coils protein 1 OS=Homo sapiens	RIBC1	0.0202705
388	1	SwissProt	ARP2_HUMAN	34	45017	17	1	8	1	0.07	Actin-related protein 2 OS=Homo sapiens	ACTR2	0.0202705
418	1	SwissProt	K1C19_HUMAN	30	44079	13	1	7	1	0.07	Keratin, type I cytoskeletal 19 OS=Homo sapiens	KRT19	0.0202705
440	1	SwissProt	ZNT3_HUMAN	27	42374	14	1	4	1	0.07	Zinc transporter 3 OS=Homo sapiens	SLC30A3	0.0202705
444	1	SwissProt	ODPA_HUMAN	26	43952	19	1	11	1	0.07	Pyruvate dehydrogenase E1 component subunit alpha, somatic form, mitochondrial OS=Homo sapiens	PDHA1	0.0202705
64	1	SwissProt	DYHC1_HUMAN	352	534809	161	18	84	10	0.06	Cytoplasmic dynein 1 heavy chain 1 OS=Homo sapiens	DYNC1H1	0.0173747
107	1	SwissProt	ATL1_HUMAN	202	199271	40	7	22	3	0.06	ADAMTS-like protein 1 OS=Homo sapiens	ADAMTSL1	0.0173747
155	1	SwissProt	COPG1_HUMAN	127	98967	16	4	11	2	0.06	Coatomer subunit gamma-1 OS=Homo sapiens	COPG1	0.0173747
162	1	SwissProt	RECK_HUMAN	123	111460	35	3	9	2	0.06	Reversion-inducing cysteine-rich protein with Kazal motifs OS=Homo sapiens	RECK	0.0173747
185	1	SwissProt	CLUS_HUMAN	104	53031	14	3	10	1	0.06	Clusterin OS=Homo sapiens	CLU	0.0173747
246	1	SwissProt	MBOA7_HUMAN	71	53415	7	1	5	1	0.06	Lysophospholipid acyltransferase 7 OS=Homo sapiens	MBOAT7	0.0173747
261	1	SwissProt	C1TC_HUMAN	65	102180	45	4	25	2	0.06	C-1-tetrahydrofolate synthase, cytoplasmic OS=Homo sapiens	MTHFD1	0.0173747
300	1	SwissProt	EIFCL_HUMAN	50	106091	33	3	16	2	0.06	Eukaryotic translation initiation factor 3 subunit C-like protein OS=Homo sapiens	EIF3CL	0.0173747
304	1	SwissProt	DFNA5_HUMAN	48	55262	22	2	9	1	0.06	Non-syndromic hearing impairment protein 5 OS=Homo sapiens	DFNA5	0.0173747
339	1	SwissProt	KINH_HUMAN	42	110358	44	3	25	2	0.06	Kinesin-1 heavy chain OS=Homo sapiens	KIF5B	0.0173747
362	1	SwissProt	PRS4_HUMAN	38	49325	11	1	8	1	0.06	26S protease regulatory subunit 4 OS=Homo sapiens	PSMC1	0.0173747
365	1	SwissProt	IDHP_HUMAN	37	51333	11	1	7	1	0.06	Isocitrate dehydrogenase [NADP], mitochondrial OS=Homo sapiens	IDH2	0.0173747
399	1	SwissProt	GCNT1_HUMAN	33	50280	14	1	6	1	0.06	Beta-1,3-galactosyl-O-glycosyl-glycoprotein beta-1,6-N-acetylglucosaminyltransferase OS=Homo sapiens	GCNT1	0.0173747
416	1	SwissProt	PRS6A_HUMAN	31	49458	10	2	7	1	0.06	26S protease regulatory subunit 6A OS=Homo sapiens	PSMC3	0.0173747
421	1	SwissProt	ILK_HUMAN	30	51899	7	3	4	1	0.06	Integrin-linked protein kinase OS=Homo sapiens	ILK	0.0173747
427	1	SwissProt	SHB_HUMAN	29	55749	15	1	4	1	0.06	SH2 domain-containing adapter protein B OS=Homo sapiens	SHB	0.0173747
446	1	SwissProt	CNDP1_HUMAN	26	56784	7	1	5	1	0.06	Beta-Ala-His dipeptidase OS=Homo sapiens	CNDP1	0.0173747
454	1	SwissProt	RBM34_HUMAN	25	48649	31	1	14	1	0.06	RNA-binding protein 34 OS=Homo sapiens	RBM34	0.0173747
456	1	SwissProt	COR1B_HUMAN	25	54885	4	1	4	1	0.06	Coronin-1B OS=Homo sapiens	CORO1B	0.0173747
462	1	SwissProt	COR1C_HUMAN	23	53899	9	1	6	1	0.06	Coronin-1C OS=Homo sapiens	CORO1C	0.0173747
465	1	SwissProt	ODO2_HUMAN	23	49067	22	1	14	1	0.06	Dihydrolipoyllysine-residue succinyltransferase component of 2-oxoglutarate dehydrogenase complex, mitochondrial OS=Homo sapiens	DLST	0.0173747
165	1	SwissProt	ITA11_HUMAN	121	134527	27	4	14	2	0.05	Integrin alpha-11 OS=Homo sapiens	ITGA11	0.0144789
177	1	SwissProt	TCPB_HUMAN	109	57794	19	2	9	1	0.05	T-complex protein 1 subunit beta OS=Homo sapiens	CCT2	0.0144789
202	1	SwissProt	P4HA2_HUMAN	92	61263	12	2	6	1	0.05	Prolyl 4-hydroxylase subunit alpha-2 OS=Homo sapiens	P4HA2	0.0144789
210	1	SwissProt	TCPG_HUMAN	86	61066	20	3	13	1	0.05	T-complex protein 1 subunit gamma OS=Homo sapiens	CCT3	0.0144789
270	1	SwissProt	E2AK2_HUMAN	62	62512	16	2	12	1	0.05	Interferon-induced, double-stranded RNA-activated protein kinase OS=Homo sapiens	EIF2AK2	0.0144789
282	1	SwissProt	TCPZ_HUMAN	56	58444	28	2	16	1	0.05	T-complex protein 1 subunit zeta OS=Homo sapiens	CCT6A	0.0144789
290	1	SwissProt	ANGL2_HUMAN	54	57582	13	2	7	1	0.05	Angiopoietin-related protein 2 OS=Homo sapiens	ANGPTL2	0.0144789
305	1	SwissProt	HNRPL_HUMAN	47	64720	19	1	11	1	0.05	Heterogeneous nuclear ribonucleoprotein L OS=Homo sapiens	HNRNPL	0.0144789
306	1	SwissProt	TCPD_HUMAN	47	58401	20	1	12	1	0.05	T-complex protein 1 subunit delta OS=Homo sapiens	CCT4	0.0144789
312	1	SwissProt	RPN2_HUMAN	45	69355	8	2	6	1	0.05	Dolichyl-diphosphooligosaccharide--protein glycosyltransferase subunit 2 OS=Homo sapiens	RPN2	0.0144789
320	1	SwissProt	CALX_HUMAN	44	67982	33	2	15	1	0.05	Calnexin OS=Homo sapiens	CANX	0.0144789
335	1	SwissProt	RO60_HUMAN	43	61372	15	1	10	1	0.05	60 kDa SS-A/Ro ribonucleoprotein OS=Homo sapiens	TROVE2	0.0144789
346	1	SwissProt	FUT8_HUMAN	40	66930	31	2	12	1	0.05	Alpha-(1,6)-fucosyltransferase OS=Homo sapiens	FUT8	0.0144789
354	1	SwissProt	DHC24_HUMAN	39	60803	10	1	7	1	0.05	Delta(24)-sterol reductase OS=Homo sapiens	DHCR24	0.0144789
394	1	SwissProt	SERA_HUMAN	34	57356	15	2	11	1	0.05	D-3-phosphoglycerate dehydrogenase OS=Homo sapiens	PHGDH	0.0144789
395	1	SwissProt	KLHL2_HUMAN	33	66958	30	1	13	1	0.05	Kelch-like protein 2 OS=Homo sapiens	KLHL2	0.0144789
410	1	SwissProt	DPYL2_HUMAN	31	62711	19	1	6	1	0.05	Dihydropyrimidinase-related protein 2 OS=Homo sapiens	DPYSL2	0.0144789
422	1	SwissProt	ESR2_HUMAN	30	60375	9	1	6	1	0.05	Estrogen receptor beta OS=Homo sapiens	ESR2	0.0144789
429	1	SwissProt	GEMI4_HUMAN	29	121728	11	2	10	2	0.05	Gem-associated protein 4 OS=Homo sapiens	GEMIN4	0.0144789
449	1	SwissProt	ACD_HUMAN	26	58666	11	1	9	1	0.05	Adrenocortical dysplasia protein homolog OS=Homo sapiens	ACD	0.0144789
450	1	SwissProt	LRC15_HUMAN	26	65238	5	1	4	1	0.05	Leucine-rich repeat-containing protein 15 OS=Homo sapiens	LRRC15	0.0144789
459	1	SwissProt	LMNB1_HUMAN	24	66653	29	1	15	1	0.05	Lamin-B1 OS=Homo sapiens	LMNB1	0.0144789
464	1	SwissProt	CPNE1_HUMAN	23	59649	4	1	3	1	0.05	Copine-1 OS=Homo sapiens	CPNE1	0.0144789
154	1	SwissProt	AHNK_HUMAN	128	629213	392	8	222	7	0.04	Neuroblast differentiation-associated protein AHNAK OS=Homo sapiens	AHNAK	0.0115831
189	1	SwissProt	PCKGM_HUMAN	99	71483	23	3	10	1	0.04	Phosphoenolpyruvate carboxykinase [GTP], mitochondrial OS=Homo sapiens	PCK2	0.0115831
228	1	SwissProt	COFA1_HUMAN	77	142202	43	4	22	2	0.04	Collagen alpha-1(XV) chain OS=Homo sapiens	COL15A1	0.0115831
279	1	SwissProt	CYFP1_HUMAN	57	146742	24	2	15	2	0.04	Cytoplasmic FMR1-interacting protein 1 OS=Homo sapiens	CYFIP1	0.0115831
325	1	SwissProt	PABP1_HUMAN	44	70854	48	1	23	1	0.04	Polyadenylate-binding protein 1 OS=Homo sapiens	PABPC1	0.0115831
330	1	SwissProt	SYRC_HUMAN	43	76129	21	1	13	1	0.04	Arginine--tRNA ligase, cytoplasmic OS=Homo sapiens	RARS	0.0115831
336	1	SwissProt	KLH14_HUMAN	42	71695	17	1	10	1	0.04	Kelch-like protein 14 OS=Homo sapiens	KLHL14	0.0115831
341	1	SwissProt	FUBP2_HUMAN	41	73355	55	1	22	1	0.04	Far upstream element-binding protein 2 OS=Homo sapiens	KHSRP	0.0115831
343	1	SwissProt	MOXD1_HUMAN	41	70520	14	2	7	1	0.04	DBH-like monooxygenase protein 1 OS=Homo sapiens	MOXD1	0.0115831
359	1	SwissProt	SYTC_HUMAN	38	84294	20	1	11	1	0.04	Threonine--tRNA ligase, cytoplasmic OS=Homo sapiens	TARS	0.0115831
366	1	SwissProt	P3H1_HUMAN	37	84196	11	1	5	1	0.04	Prolyl 3-hydroxylase 1 OS=Homo sapiens	P3H1	0.0115831
371	1	SwissProt	LBR_HUMAN	37	71057	13	1	6	1	0.04	Lamin-B receptor OS=Homo sapiens	LBR	0.0115831
373	1	SwissProt	CNKR1_HUMAN	36	80512	10	1	4	1	0.04	Connector enhancer of kinase suppressor of ras 1 OS=Homo sapiens	CNKSR1	0.0115831
380	1	SwissProt	ASPH_HUMAN	36	86266	6	1	5	1	0.04	Aspartyl/asparaginyl beta-hydroxylase OS=Homo sapiens	ASPH	0.0115831
404	1	SwissProt	CTL4_HUMAN	32	80741	22	1	8	1	0.04	Choline transporter-like protein 4 OS=Homo sapiens	SLC44A4	0.0115831
407	1	SwissProt	NEP_HUMAN	32	86144	27	1	21	1	0.04	Neprilysin OS=Homo sapiens	MME	0.0115831
411	1	SwissProt	DDX5_HUMAN	31	69618	19	1	10	1	0.04	Probable ATP-dependent RNA helicase DDX5 OS=Homo sapiens	DDX5	0.0115831
413	1	SwissProt	GFPT1_HUMAN	31	79555	25	1	14	1	0.04	Glutamine--fructose-6-phosphate aminotransferase [isomerizing] 1 OS=Homo sapiens	GFPT1	0.0115831
414	1	SwissProt	PCDBA_HUMAN	31	88080	18	1	7	1	0.04	Protocadherin beta-10 OS=Homo sapiens	PCDHB10	0.0115831
423	1	SwissProt	ABCG1_HUMAN	29	76512	13	1	7	1	0.04	ATP-binding cassette sub-family G member 1 OS=Homo sapiens	ABCG1	0.0115831
434	1	SwissProt	ABCB8_HUMAN	28	80793	29	1	8	1	0.04	ATP-binding cassette sub-family B member 8, mitochondrial OS=Homo sapiens	ABCB8	0.0115831
435	1	SwissProt	PLOD1_HUMAN	28	84068	9	1	7	1	0.04	Procollagen-lysine,2-oxoglutarate 5-dioxygenase 1 OS=Homo sapiens	PLOD1	0.0115831
436	1	SwissProt	CTGE2_HUMAN	28	85570	34	2	13	1	0.04	cTAGE family member 2 OS=Homo sapiens	CTAGE1	0.0115831
460	1	SwissProt	CAD13_HUMAN	24	78694	29	1	13	1	0.04	Cadherin-13 OS=Homo sapiens	CDH13	0.0115831
463	1	SwissProt	NUCL_HUMAN	23	76625	31	1	13	1	0.04	Nucleolin OS=Homo sapiens	NCL	0.0115831
469	1	SwissProt	CAPR1_HUMAN	22	78489	13	1	11	1	0.04	Caprin-1 OS=Homo sapiens	CAPRIN1	0.0115831
471	1	SwissProt	PEO1_HUMAN	22	77619	31	1	12	1	0.04	Twinkle protein, mitochondrial OS=Homo sapiens	PEO1	0.0115831
472	1	SwissProt	GRHL2_HUMAN	21	71403	14	1	8	1	0.04	Grainyhead-like protein 2 homolog OS=Homo sapiens	GRHL2	0.0115831
148	1	SwissProt	TLN1_HUMAN	133	271766	59	5	43	3	0.03	Talin-1 OS=Homo sapiens	TLN1	0.00868734
183	1	SwissProt	CCD80_HUMAN	107	108505	31	2	20	1	0.03	Coiled-coil domain-containing protein 80 OS=Homo sapiens	CCDC80	0.00868734
208	1	SwissProt	ITIH2_HUMAN	87	106853	29	3	17	1	0.03	Inter-alpha-trypsin inhibitor heavy chain H2 OS=Homo sapiens	ITIH2	0.00868734
209	1	SwissProt	ACLY_HUMAN	86	121674	33	3	20	1	0.03	ATP-citrate synthase OS=Homo sapiens	ACLY	0.00868734
227	1	SwissProt	ENPL_HUMAN	78	92696	24	3	12	1	0.03	Endoplasmin OS=Homo sapiens	HSP90B1	0.00868734
235	1	SwissProt	LAMB2_HUMAN	74	202982	21	3	17	2	0.03	Laminin subunit beta-2 OS=Homo sapiens	LAMB2	0.00868734
240	1	SwissProt	ESYT1_HUMAN	72	123293	28	1	15	1	0.03	Extended synaptotagmin-1 OS=Homo sapiens	ESYT1	0.00868734
244	1	SwissProt	COIA1_HUMAN	71	179389	56	4	31	2	0.03	Collagen alpha-1(XVIII) chain OS=Homo sapiens	COL18A1	0.00868734
263	1	SwissProt	SND1_HUMAN	64	102618	30	1	17	1	0.03	Staphylococcal nuclease domain-containing protein 1 OS=Homo sapiens	SND1	0.00868734
278	1	SwissProt	PYR1_HUMAN	57	245167	42	2	21	2	0.03	CAD protein OS=Homo sapiens	CAD	0.00868734
287	1	SwissProt	VPP1_HUMAN	55	97148	19	3	10	1	0.03	V-type proton ATPase 116 kDa subunit a isoform 1 OS=Homo sapiens	ATP6V0A1	0.00868734
292	1	SwissProt	AP2A1_HUMAN	53	108561	18	1	11	1	0.03	AP-2 complex subunit alpha-1 OS=Homo sapiens	AP2A1	0.00868734
307	1	SwissProt	STAT2_HUMAN	47	98596	12	1	9	1	0.03	Signal transducer and activator of transcription 2 OS=Homo sapiens	STAT2	0.00868734
349	1	SwissProt	CENPC_HUMAN	40	107396	37	1	23	1	0.03	Centromere protein C OS=Homo sapiens	CENPC	0.00868734
370	1	SwissProt	ITB1_HUMAN	37	91664	22	3	13	1	0.03	Integrin beta-1 OS=Homo sapiens	ITGB1	0.00868734
384	1	SwissProt	APC2_HUMAN	35	245966	88	2	46	2	0.03	Adenomatous polyposis coli protein 2 OS=Homo sapiens	APC2	0.00868734
391	1	SwissProt	TLR5_HUMAN	34	98855	8	1	4	1	0.03	Toll-like receptor 5 OS=Homo sapiens	TLR5	0.00868734
403	1	SwissProt	MCTP2_HUMAN	32	100388	22	1	16	1	0.03	Multiple C2 and transmembrane domain-containing protein 2 OS=Homo sapiens	MCTP2	0.00868734
412	1	SwissProt	THSD4_HUMAN	31	115798	13	1	10	1	0.03	Thrombospondin type-1 domain-containing protein 4 OS=Homo sapiens	THSD4	0.00868734
426	1	SwissProt	TLR6_HUMAN	29	93018	14	1	7	1	0.03	Toll-like receptor 6 OS=Homo sapiens	TLR6	0.00868734
443	1	SwissProt	OSBL6_HUMAN	26	107379	32	1	21	1	0.03	Oxysterol-binding protein-related protein 6 OS=Homo sapiens	OSBPL6	0.00868734
445	1	SwissProt	ARMC5_HUMAN	26	99103	11	1	6	1	0.03	Armadillo repeat-containing protein 5 OS=Homo sapiens	ARMC5	0.00868734
447	1	SwissProt	LRC41_HUMAN	26	89734	30	1	16	1	0.03	Leucine-rich repeat-containing protein 41 OS=Homo sapiens	LRRC41	0.00868734
452	1	SwissProt	EIF3B_HUMAN	25	92823	25	1	15	1	0.03	Eukaryotic translation initiation factor 3 subunit B OS=Homo sapiens	EIF3B	0.00868734
461	1	SwissProt	N4BP1_HUMAN	24	101228	8	1	8	1	0.03	NEDD4-binding protein 1 OS=Homo sapiens	N4BP1	0.00868734
466	1	SwissProt	BICD2_HUMAN	23	93704	48	1	21	1	0.03	Protein bicaudal D homolog 2 OS=Homo sapiens	BICD2	0.00868734
474	1	SwissProt	CDKL5_HUMAN	19	116151	66	1	29	1	0.03	Cyclin-dependent kinase-like 5 OS=Homo sapiens	CDKL5	0.00868734
188	1	SwissProt	PARP4_HUMAN	99	194582	39	2	22	1	0.02	Poly [ADP-ribose] polymerase 4 OS=Homo sapiens	PARP4	0.00579156
218	1	SwissProt	SC31A_HUMAN	81	133900	22	2	14	1	0.02	Protein transport protein Sec31A OS=Homo sapiens	SEC31A	0.00579156
220	1	SwissProt	MYO1B_HUMAN	80	132928	53	1	33	1	0.02	Unconventional myosin-Ib OS=Homo sapiens	MYO1B	0.00579156
236	1	SwissProt	IQGA1_HUMAN	73	189761	42	1	27	1	0.02	Ras GTPase-activating-like protein IQGAP1 OS=Homo sapiens	IQGAP1	0.00579156
247	1	SwissProt	INF2_HUMAN	71	136851	48	2	25	1	0.02	Inverted formin-2 OS=Homo sapiens	INF2	0.00579156
251	1	SwissProt	CO7A1_HUMAN	67	296010	253	7	120	1	0.02	Collagen alpha-1(VII) chain OS=Homo sapiens	COL7A1	0.00579156
308	1	SwissProt	IPO5_HUMAN	47	125032	41	1	22	1	0.02	Importin-5 OS=Homo sapiens	IPO5	0.00579156
328	1	SwissProt	NKTR_HUMAN	44	166603	57	2	26	1	0.02	NK-tumor recognition protein OS=Homo sapiens	NKTR	0.00579156
342	1	SwissProt	LMO7_HUMAN	41	194002	62	2	47	1	0.02	LIM domain only protein 7 OS=Homo sapiens	LMO7	0.00579156
345	1	SwissProt	SYIC_HUMAN	40	145718	20	1	18	1	0.02	Isoleucine--tRNA ligase, cytoplasmic OS=Homo sapiens	IARS	0.00579156
356	1	SwissProt	TUT4_HUMAN	39	188014	79	1	36	1	0.02	Terminal uridylyltransferase 4 OS=Homo sapiens	ZCCHC11	0.00579156
361	1	SwissProt	ANR26_HUMAN	38	197400	69	1	49	1	0.02	Ankyrin repeat domain-containing protein 26 OS=Homo sapiens	ANKRD26	0.00579156
378	1	SwissProt	CDK13_HUMAN	36	165564	74	1	34	1	0.02	Cyclin-dependent kinase 13 OS=Homo sapiens	CDK13	0.00579156
392	1	SwissProt	KDM2A_HUMAN	34	135159	35	5	16	1	0.02	Lysine-specific demethylase 2A OS=Homo sapiens	KDM2A	0.00579156
398	1	SwissProt	COBL1_HUMAN	33	132446	90	1	41	1	0.02	Cordon-bleu protein-like 1 OS=Homo sapiens	COBLL1	0.00579156
408	1	SwissProt	ROCK2_HUMAN	32	161939	74	1	50	1	0.02	Rho-associated protein kinase 2 OS=Homo sapiens	ROCK2	0.00579156
417	1	SwissProt	AEBP1_HUMAN	30	131588	26	1	15	1	0.02	Adipocyte enhancer-binding protein 1 OS=Homo sapiens	AEBP1	0.00579156
420	1	SwissProt	PRR36_HUMAN	30	132952	47	1	22	1	0.02	Proline-rich protein 36 OS=Homo sapiens	PRR36	0.00579156
439	1	SwissProt	MINK1_HUMAN	27	150413	54	1	26	1	0.02	Misshapen-like kinase 1 OS=Homo sapiens	MINK1	0.00579156
441	1	SwissProt	AGRA3_HUMAN	27	148111	19	1	12	1	0.02	Adhesion G protein-coupled receptor A3 OS=Homo sapiens	ADGRA3	0.00579156
453	1	SwissProt	TB182_HUMAN	25	182711	36	1	26	1	0.02	182 kDa tankyrase-1-binding protein OS=Homo sapiens	TNKS1BP1	0.00579156
455	1	SwissProt	FRPD1_HUMAN	25	175723	38	1	21	1	0.02	FERM and PDZ domain-containing protein 1 OS=Homo sapiens	FRMPD1	0.00579156
470	1	SwissProt	CA2D1_HUMAN	22	125630	15	1	8	1	0.02	Voltage-dependent calcium channel subunit alpha-2/delta-1 OS=Homo sapiens	CACNA2D1	0.00579156
232	1	SwissProt	MAP1A_HUMAN	75	306781	67	2	35	1	0.01	Microtubule-associated protein 1A OS=Homo sapiens	MAP1A	0.00289578
268	1	SwissProt	LRP1_HUMAN	63	523150	52	3	35	1	0.01	Prolow-density lipoprotein receptor-related protein 1 OS=Homo sapiens	LRP1	0.00289578
288	1	SwissProt	CSPG2_HUMAN	54	374585	50	2	30	1	0.01	Versican core protein OS=Homo sapiens	VCAN	0.00289578
355	1	SwissProt	HERC1_HUMAN	39	538790	78	2	43	1	0.01	Probable E3 ubiquitin-protein ligase HERC1 OS=Homo sapiens	HERC1	0.00289578
357	1	SwissProt	PRKDC_HUMAN	38	473749	97	2	64	2	0.01	DNA-dependent protein kinase catalytic subunit OS=Homo sapiens	PRKDC	0.00289578
377	1	SwissProt	FREM1_HUMAN	36	245825	39	1	20	1	0.01	FRAS1-related extracellular matrix protein 1 OS=Homo sapiens	FREM1	0.00289578
400	1	SwissProt	PIEZ1_HUMAN	33	289855	20	1	16	1	0.01	Piezo-type mechanosensitive ion channel component 1 OS=Homo sapiens	PIEZO1	0.00289578
402	1	SwissProt	ARI1B_HUMAN	32	237057	121	2	46	1	0.01	AT-rich interactive domain-containing protein 1B OS=Homo sapiens	ARID1B	0.00289578
409	1	SwissProt	CELR3_HUMAN	31	362865	52	1	27	1	0.01	Cadherin EGF LAG seven-pass G-type receptor 3 OS=Homo sapiens	CELSR3	0.00289578
424	1	SwissProt	MINT_HUMAN	29	403030	135	1	83	1	0.01	Msx2-interacting protein OS=Homo sapiens	SPEN	0.00289578
467	1	SwissProt	LPH_HUMAN	23	219533	25	1	15	1	0.01	Lactase-phlorizin hydrolase OS=Homo sapiens	LCT	0.00289578
344	1	SwissProt	TITIN_HUMAN	41	3842904	1051	8	554	4		Titin OS=Homo sapiens	TTN
										345.33			100

## Sheet: CAF1 Mascot result
Family	Member	Database	Accession	Score	Mass	Num. of matches	Num. of significant matches	Num. of sequences	Num. of significant sequences	emPAI	Description	GeneName	%mol
1	1	SwissProt	CO1A1_HUMAN	42035	139883	3344	1947	131	81	255.52	Collagen alpha-1(I) chain OS=Homo sapiens	COL1A1	42.4184
28	1	SwissProt	H4_HUMAN	1939	11360	121	95	11	11	44.69	Histone H4 OS=Homo sapiens	HIST1H4A	7.41891
4	1	SwissProt	CO1A2_HUMAN	25444	129749	1775	1082	97	63	44.52	Collagen alpha-2(I) chain OS=Homo sapiens	COL1A2	7.39068
15	1	SwissProt	ACTB_HUMAN	5189	42052	384	261	34	27	16.95	Actin, cytoplasmic 1 OS=Homo sapiens	ACTB	2.81384
15	2	SwissProt	ACTG_HUMAN	5032	42108	382	259	34	27	15.7	Actin, cytoplasmic 2 OS=Homo sapiens	ACTG1	2.60633
24	1	SwissProt	MYL6_HUMAN	2684	17090	109	103	12	11	12.35	Myosin light polypeptide 6 OS=Homo sapiens	MYL6	2.0502
13	2	SwissProt	VIME_HUMAN	5057	53676	346	233	46	37	11.87	Vimentin OS=Homo sapiens	VIM	1.97052
10	1	SwissProt	BGH3_HUMAN	6686	75261	549	316	49	35	10.5	Transforming growth factor-beta-induced protein ig-h3 OS=Homo sapiens	TGFBI	1.74309
22	1	SwissProt	THY1_HUMAN	2905	18151	126	92	8	8	8.75	Thy-1 membrane glycoprotein OS=Homo sapiens	THY1	1.45257
2	1	SwissProt	TENA_HUMAN	26009	246345	1446	978	134	113	8.31	Tenascin OS=Homo sapiens	TNC	1.37953
3	1	SwissProt	FINC_HUMAN	25598	266052	1574	1051	136	109	6.53	Fibronectin OS=Homo sapiens	FN1	1.08403
18	1	SwissProt	5NTD_HUMAN	3731	63898	297	190	37	30	6.45	5'-nucleotidase OS=Homo sapiens	NT5E	1.07075
8	1	SwissProt	MYH9_HUMAN	12958	227646	1002	595	160	109	5.49	Myosin-9 OS=Homo sapiens	MYH9	0.911385
29	1	SwissProt	ML12B_HUMAN	1898	19824	97	71	15	10	5.02	Myosin regulatory light chain 12B OS=Homo sapiens	MYL12B	0.833361
15	3	SwissProt	ACTA_HUMAN	2863	42381	273	167	28	20	4.99	Actin, aortic smooth muscle OS=Homo sapiens	ACTA2	0.828381
23	1	SwissProt	CD59_HUMAN	2873	14795	94	83	6	6	4.97	CD59 glycoprotein OS=Homo sapiens	CD59	0.825061
5	1	SwissProt	CO6A3_HUMAN	21945	345167	1361	912	195	143	4.68	Collagen alpha-3(VI) chain OS=Homo sapiens	COL6A3	0.776918
13	1	SwissProt	K2C1_HUMAN	5602	66170	267	201	40	29	4.53	Keratin, type II cytoskeletal 1 OS=Homo sapiens	KRT1	0.752017
26	1	SwissProt	PGS1_HUMAN	2032	42027	212	103	24	17	4.26	Biglycan OS=Homo sapiens	BGN	0.707195
29	2	SwissProt	MYL9_HUMAN	1371	19871	70	56	10	8	4.18	Myosin regulatory light polypeptide 9 OS=Homo sapiens	MYL9	0.693914
12	1	SwissProt	CO6A1_HUMAN	6296	109602	456	274	58	41	4.09	Collagen alpha-1(VI) chain OS=Homo sapiens	COL6A1	0.678973
62	1	SwissProt	H31_HUMAN	409	15509	122	36	13	6	3.54	Histone H3.1 OS=Homo sapiens	HIST1H3A	0.587669
36	2	SwissProt	H2B1C_HUMAN	882	13898	61	47	7	5	3.37	Histone H2B type 1-C/E/F/G/I OS=Homo sapiens	HIST1H2BC	0.559448
36	1	SwissProt	H2B1B_HUMAN	935	13942	60	43	9	5	3.32	Histone H2B type 1-B OS=Homo sapiens	HIST1H2BB	0.551147
17	1	SwissProt	K1C10_HUMAN	3993	59020	209	131	27	22	3.25	Keratin, type I cytoskeletal 10 OS=Homo sapiens	KRT10	0.539527
6	1	SwissProt	FBN1_HUMAN	21707	332664	1208	846	126	105	3.18	Fibrillin-1 OS=Homo sapiens	FBN1	0.527906
35	1	SwissProt	DERM_HUMAN	974	24559	67	40	9	7	2.83	Dermatopontin OS=Homo sapiens	DPT	0.469803
62	2	SwissProt	H33_HUMAN	326	15376	120	35	12	6	2.79	Histone H3.3 OS=Homo sapiens	H3F3A	0.463163
62	3	SwissProt	H32_HUMAN	303	15436	120	34	13	6	2.79	Histone H3.2 OS=Homo sapiens	HIST2H3A	0.463163
14	1	SwissProt	AMPN_HUMAN	5310	109870	315	237	46	36	2.52	Aminopeptidase N OS=Homo sapiens	ANPEP	0.418341
70	1	SwissProt	RS13_HUMAN	319	17212	37	22	8	6	2.33	40S ribosomal protein S13 OS=Homo sapiens	RPS13	0.386799
11	1	SwissProt	EMIL1_HUMAN	6364	107913	322	227	48	36	2.31	EMILIN-1 OS=Homo sapiens	EMILIN1	0.383479
20	1	SwissProt	TGM2_HUMAN	3050	78420	238	140	31	25	2.23	Protein-glutamine gamma-glutamyltransferase 2 OS=Homo sapiens	TGM2	0.370198
56	1	SwissProt	RS18_HUMAN	451	17708	43	27	7	5	2.21	40S ribosomal protein S18 OS=Homo sapiens	RPS18	0.366878
110	1	SwissProt	HBA_HUMAN	110	15305	44	13	9	4	2.16	Hemoglobin subunit alpha OS=Homo sapiens	HBA1	0.358578
7	1	SwissProt	COCA1_HUMAN	14082	334138	1023	662	158	108	2.12	Collagen alpha-1(XII) chain OS=Homo sapiens	COL12A1	0.351937
26	2	SwissProt	PGS2_HUMAN	1253	40064	166	66	21	12	2.11	Decorin OS=Homo sapiens	DCN	0.350277
17	2	SwissProt	K1C9_HUMAN	3054	62255	155	103	25	19	2.09	Keratin, type I cytoskeletal 9 OS=Homo sapiens	KRT9	0.346957
19	1	SwissProt	CO6A2_HUMAN	3552	109709	392	183	58	30	1.82	Collagen alpha-2(VI) chain OS=Homo sapiens	COL6A2	0.302135
38	1	SwissProt	H2A1D_HUMAN	820	14099	68	46	6	4	1.82	Histone H2A type 1-D OS=Homo sapiens	HIST1H2AD	0.302135
39	1	SwissProt	H12_HUMAN	793	21352	73	34	13	6	1.66	Histone H1.2 OS=Homo sapiens	HIST1H1C	0.275574
33	1	SwissProt	CYR61_HUMAN	1080	44165	92	64	18	13	1.62	Protein CYR61 OS=Homo sapiens	CYR61	0.268933
126	1	SwissProt	RS23_HUMAN	82	15969	24	8	10	5	1.51	40S ribosomal protein S23 OS=Homo sapiens	RPS23	0.250672
45	1	SwissProt	RS4X_HUMAN	680	29807	105	37	24	9	1.48	40S ribosomal protein S4, X isoform OS=Homo sapiens	RPS4X	0.245692
16	1	SwissProt	FBLN2_HUMAN	4338	132248	251	186	33	31	1.42	Fibulin-2 OS=Homo sapiens	FBLN2	0.235732
30	1	SwissProt	HTRA1_HUMAN	1503	52167	120	76	22	14	1.4	Serine protease HTRA1 OS=Homo sapiens	HTRA1	0.232411
59	1	SwissProt	RS8_HUMAN	449	24475	48	19	11	7	1.36	40S ribosomal protein S8 OS=Homo sapiens	RPS8	0.225771
13	3	SwissProt	K22E_HUMAN	1889	65678	104	66	28	16	1.31	Keratin, type II cytoskeletal 2 epidermal OS=Homo sapiens	KRT2	0.217471
54	1	SwissProt	RL23A_HUMAN	527	17684	34	17	6	5	1.31	60S ribosomal protein L23a OS=Homo sapiens	RPL23A	0.217471
38	2	SwissProt	H2A1A_HUMAN	478	14225	57	38	4	4	1.28	Histone H2A type 1-A OS=Homo sapiens	HIST1H2AA	0.21249
13	4	SwissProt	K2C6A_HUMAN	1316	60293	112	65	26	14	1.25	Keratin, type II cytoskeletal 6A OS=Homo sapiens	KRT6A	0.20751
120	1	SwissProt	RS29_HUMAN	89	6900	9	6	4	2	1.23	40S ribosomal protein S29 OS=Homo sapiens	RPS29	0.20419
9	1	SwissProt	PGBM_HUMAN	12521	479253	806	525	134	101	1.21	Basement membrane-specific heparan sulfate proteoglycan core protein OS=Homo sapiens	HSPG2	0.20087
21	1	SwissProt	CO3A1_HUMAN	2920	139733	389	132	76	25	1.21	Collagen alpha-1(III) chain OS=Homo sapiens	COL3A1	0.20087
57	1	SwissProt	APOC3_HUMAN	450	10846	15	13	3	2	1.21	Apolipoprotein C-III OS=Homo sapiens	APOC3	0.20087
15	4	SwissProt	ACTBL_HUMAN	720	42318	120	54	18	9	1.2	Beta-actin-like protein 2 OS=Homo sapiens	ACTBL2	0.19921
37	1	SwissProt	STOM_HUMAN	869	31882	40	28	9	8	1.13	Erythrocyte band 7 integral membrane protein OS=Homo sapiens	STOM	0.187589
123	1	SwissProt	DCD_HUMAN	85	11391	6	5	3	3	1.13	Dermcidin OS=Homo sapiens	DCD	0.187589
104	1	SwissProt	RLA2_HUMAN	129	11658	13	5	4	3	1.1	60S acidic ribosomal protein P2 OS=Homo sapiens	RPLP2	0.182609
17	3	SwissProt	K1C14_HUMAN	1473	51872	85	56	19	12	1.03	Keratin, type I cytoskeletal 14 OS=Homo sapiens	KRT14	0.170988
17	4	SwissProt	K1C16_HUMAN	1207	51578	80	52	16	12	1.03	Keratin, type I cytoskeletal 16 OS=Homo sapiens	KRT16	0.170988
13	6	SwissProt	K2C5_HUMAN	791	62568	91	51	27	13	0.98	Keratin, type II cytoskeletal 5 OS=Homo sapiens	KRT5	0.162688
38	3	SwissProt	H2AV_HUMAN	432	13501	45	37	5	3	0.91	Histone H2A.V OS=Homo sapiens	H2AFV	0.151067
72	1	SwissProt	RS27A_HUMAN	314	18296	42	19	8	4	0.91	Ubiquitin-40S ribosomal protein S27a OS=Homo sapiens	RPS27A	0.151067
1	2	SwissProt	CO5A2_HUMAN	2724	145790	345	137	72	23	0.85	Collagen alpha-2(V) chain OS=Homo sapiens	COL5A2	0.141107
46	2	SwissProt	GREM2_HUMAN	452	19821	34	14	8	4	0.82	Gremlin-2 OS=Homo sapiens	GREM2	0.136127
86	1	SwissProt	RL23_HUMAN	232	14970	21	16	7	3	0.8	60S ribosomal protein L23 OS=Homo sapiens	RPL23	0.132807
107	1	SwissProt	RL27_HUMAN	118	15788	25	9	10	3	0.75	60S ribosomal protein L27 OS=Homo sapiens	RPL27	0.124506
129	1	SwissProt	DEF1_HUMAN	79	10536	3	3	2	2	0.72	Neutrophil defensin 1 OS=Homo sapiens	DEFA1	0.119526
71	1	SwissProt	TPM4_HUMAN	316	28619	48	16	11	5	0.69	Tropomyosin alpha-4 chain OS=Homo sapiens	TPM4	0.114546
144	1	SwissProt	RS15_HUMAN	60	17029	23	4	8	3	0.68	40S ribosomal protein S15 OS=Homo sapiens	RPS15	0.112886
27	1	SwissProt	CD44_HUMAN	1953	82001	106	71	16	10	0.63	CD44 antigen OS=Homo sapiens	CD44	0.104585
90	1	SwissProt	RS11_HUMAN	192	18590	45	12	7	3	0.62	40S ribosomal protein S11 OS=Homo sapiens	RPS11	0.102925
25	1	SwissProt	CO5A1_HUMAN	2084	184131	357	121	72	18	0.6	Collagen alpha-1(V) chain OS=Homo sapiens	COL5A1	0.0996049
71	2	SwissProt	TPM1_HUMAN	316	32746	63	18	15	5	0.59	Tropomyosin alpha-1 chain OS=Homo sapiens	TPM1	0.0979448
43	1	SwissProt	FETUA_HUMAN	704	40098	46	34	6	5	0.58	Alpha-2-HS-glycoprotein OS=Homo sapiens	AHSG	0.0962847
71	3	SwissProt	TPM2_HUMAN	239	32945	62	16	14	5	0.58	Tropomyosin beta chain OS=Homo sapiens	TPM2	0.0962847
124	1	SwissProt	RL36A_HUMAN	84	12718	14	6	4	2	0.58	60S ribosomal protein L36a OS=Homo sapiens	RPL36A	0.0962847
69	1	SwissProt	FLOT2_HUMAN	334	47434	21	18	8	7	0.57	Flotillin-2 OS=Homo sapiens	FLOT2	0.0946247
109	1	SwissProt	RS3_HUMAN	110	26842	30	10	11	4	0.56	40S ribosomal protein S3 OS=Homo sapiens	RPS3	0.0929646
88	1	SwissProt	RS25_HUMAN	228	13791	20	10	6	2	0.53	40S ribosomal protein S25 OS=Homo sapiens	RPS25	0.0879843
34	1	SwissProt	TSP1_HUMAN	980	133291	116	72	29	17	0.52	Thrombospondin-1 OS=Homo sapiens	THBS1	0.0863242
46	1	SwissProt	GREM1_HUMAN	631	21197	43	21	8	3	0.52	Gremlin-1 OS=Homo sapiens	GREM1	0.0863242
50	1	SwissProt	TBA1B_HUMAN	569	50804	52	28	12	7	0.52	Tubulin alpha-1B chain OS=Homo sapiens	TUBA1B	0.0863242
66	1	SwissProt	RL18_HUMAN	374	21735	18	11	7	3	0.51	60S ribosomal protein L18 OS=Homo sapiens	RPL18	0.0846642
151	1	SwissProt	RS30_HUMAN	54	6644	13	7	2	1	0.51	40S ribosomal protein S30 OS=Homo sapiens	FAU	0.0846642
63	1	SwissProt	H15_HUMAN	387	22566	37	25	7	3	0.49	Histone H1.5 OS=Homo sapiens	HIST1H1B	0.081344
67	1	SwissProt	SERPH_HUMAN	356	46525	34	10	11	5	0.48	Serpin H1 OS=Homo sapiens	SERPINH1	0.0796839
95	1	SwissProt	LEG1_HUMAN	181	15048	10	6	4	2	0.48	Galectin-1 OS=Homo sapiens	LGALS1	0.0796839
84	1	SwissProt	IBP5_HUMAN	239	31576	43	11	14	4	0.47	Insulin-like growth factor-binding protein 5 OS=Homo sapiens	IGFBP5	0.0780238
8	2	SwissProt	MYH10_HUMAN	1222	229827	285	90	65	23	0.46	Myosin-10 OS=Homo sapiens	MYH10	0.0763638
47	1	SwissProt	TBB5_HUMAN	600	50095	58	28	15	6	0.44	Tubulin beta chain OS=Homo sapiens	TUBB	0.0730436
94	1	SwissProt	TIMP3_HUMAN	182	24813	21	9	6	3	0.44	Metalloproteinase inhibitor 3 OS=Homo sapiens	TIMP3	0.0730436
64	1	SwissProt	RS16_HUMAN	385	16549	21	12	8	2	0.43	40S ribosomal protein S16 OS=Homo sapiens	RPS16	0.0713835
74	1	SwissProt	RS14_HUMAN	284	16434	26	10	7	2	0.43	40S ribosomal protein S14 OS=Homo sapiens	RPS14	0.0713835
125	1	SwissProt	RL10_HUMAN	84	25044	36	7	10	3	0.43	60S ribosomal protein L10 OS=Homo sapiens	RPL10	0.0713835
133	1	SwissProt	SFRP1_HUMAN	73	36274	32	12	9	3	0.4	Secreted frizzled-related protein 1 OS=Homo sapiens	SFRP1	0.0664033
51	1	SwissProt	PPBT_HUMAN	545	57611	38	29	13	6	0.37	Alkaline phosphatase, tissue-nonspecific isozyme OS=Homo sapiens	ALPL	0.061423
155	1	SwissProt	RL21_HUMAN	51	18610	13	5	5	2	0.37	60S ribosomal protein L21 OS=Homo sapiens	RPL21	0.061423
44	1	SwissProt	MVP_HUMAN	695	99551	69	37	21	10	0.36	Major vault protein OS=Homo sapiens	MVP	0.0597629
93	1	SwissProt	MOXD1_HUMAN	184	70520	54	16	20	7	0.36	DBH-like monooxygenase protein 1 OS=Homo sapiens	MOXD1	0.0597629
47	2	SwissProt	TBB4B_HUMAN	453	50255	50	22	16	5	0.35	Tubulin beta-4B chain OS=Homo sapiens	TUBB4B	0.0581029
85	1	SwissProt	FGL2_HUMAN	238	50824	57	13	14	4	0.35	Fibroleukin OS=Homo sapiens	FGL2	0.0581029
136	1	SwissProt	RS3A_HUMAN	69	30154	17	5	9	3	0.35	40S ribosomal protein S3a OS=Homo sapiens	RPS3A	0.0581029
138	1	SwissProt	RL7A_HUMAN	65	30148	15	3	8	3	0.35	60S ribosomal protein L7a OS=Homo sapiens	RPL7A	0.0581029
60	1	SwissProt	IGF2_HUMAN	417	20583	33	13	9	2	0.34	Insulin-like growth factor II OS=Homo sapiens	IGF2	0.0564428
80	1	SwissProt	RL11_HUMAN	250	20468	16	11	4	2	0.34	60S ribosomal protein L11 OS=Homo sapiens	RPL11	0.0564428
97	1	SwissProt	APOA1_HUMAN	163	30759	18	6	9	3	0.34	Apolipoprotein A-I OS=Homo sapiens	APOA1	0.0564428
160	1	SwissProt	RS2_HUMAN	46	31590	19	4	9	3	0.33	40S ribosomal protein S2 OS=Homo sapiens	RPS2	0.0547827
48	1	SwissProt	PTRF_HUMAN	589	43450	35	18	7	3	0.32	Polymerase I and transcript release factor OS=Homo sapiens	PTRF	0.0531226
49	1	SwissProt	VTNC_HUMAN	575	55069	86	40	12	5	0.32	Vitronectin OS=Homo sapiens	VTN	0.0531226
116	1	SwissProt	RL6_HUMAN	98	32765	26	7	8	2	0.32	60S ribosomal protein L6 OS=Homo sapiens	RPL6	0.0531226
32	1	SwissProt	ALBU_HUMAN	1105	71317	89	40	12	5	0.29	Serum albumin OS=Homo sapiens	ALB	0.0481424
118	1	SwissProt	RLA1_HUMAN	96	11621	6	4	3	1	0.28	60S acidic ribosomal protein P1 OS=Homo sapiens	RPLP1	0.0464823
134	1	SwissProt	S10A7_HUMAN	73	11578	5	1	3	1	0.28	Protein S100-A7 OS=Homo sapiens	S100A7	0.0464823
157	1	SwissProt	RL15_HUMAN	50	24245	12	2	5	2	0.28	60S ribosomal protein L15 OS=Homo sapiens	RPL15	0.0464823
78	1	SwissProt	EF1A1_HUMAN	258	50451	23	13	9	4	0.27	Elongation factor 1-alpha 1 OS=Homo sapiens	EEF1A1	0.0448222
99	1	SwissProt	RL10A_HUMAN	154	24987	16	4	7	1	0.27	60S ribosomal protein L10a OS=Homo sapiens	RPL10A	0.0448222
89	1	SwissProt	LUM_HUMAN	227	38747	38	10	7	2	0.26	Lumican OS=Homo sapiens	LUM	0.0431621
81	1	SwissProt	GNAI2_HUMAN	244	40995	34	20	9	3	0.25	Guanine nucleotide-binding protein G(i) subunit alpha-2 OS=Homo sapiens	GNAI2	0.041502
8	3	SwissProt	MYH14_HUMAN	950	228701	174	61	48	13	0.24	Myosin-14 OS=Homo sapiens	MYH14	0.039842
87	1	SwissProt	RL8_HUMAN	231	28235	18	9	6	2	0.24	60S ribosomal protein L8 OS=Homo sapiens	RPL8	0.039842
121	1	SwissProt	RS26_HUMAN	87	13292	11	6	3	1	0.24	40S ribosomal protein S26 OS=Homo sapiens	RPS26	0.039842
142	1	SwissProt	SAA2_HUMAN	62	13576	2	1	2	1	0.24	Serum amyloid A-2 protein OS=Homo sapiens	SAA2	0.039842
166	1	SwissProt	S10A9_HUMAN	41	13291	1	1	1	1	0.24	Protein S100-A9 OS=Homo sapiens	S100A9	0.039842
177	1	SwissProt	SMD1_HUMAN	36	13273	2	1	2	1	0.24	Small nuclear ribonucleoprotein Sm D1 OS=Homo sapiens	SNRPD1	0.039842
13	7	SwissProt	K2C74_HUMAN	76	58229	48	5	10	4	0.23	Keratin, type II cytoskeletal 74 OS=Homo sapiens	KRT74	0.0381819
55	1	SwissProt	WNT5A_HUMAN	453	43680	34	12	8	3	0.23	Protein Wnt-5a OS=Homo sapiens	WNT5A	0.0381819
122	1	SwissProt	LMNA_HUMAN	87	74380	32	8	15	5	0.23	Prelamin-A/C OS=Homo sapiens	LMNA	0.0381819
13	5	SwissProt	K2C1B_HUMAN	858	62149	45	27	8	3	0.22	Keratin, type II cytoskeletal 1b OS=Homo sapiens	KRT77	0.0365218
82	1	SwissProt	CCD80_HUMAN	243	108505	62	22	24	7	0.22	Coiled-coil domain-containing protein 80 OS=Homo sapiens	CCDC80	0.0365218
130	1	SwissProt	RL35_HUMAN	78	14543	12	3	5	1	0.22	60S ribosomal protein L35 OS=Homo sapiens	RPL35	0.0365218
149	1	SwissProt	RL31_HUMAN	55	14454	16	5	7	1	0.22	60S ribosomal protein L31 OS=Homo sapiens	RPL31	0.0365218
76	1	SwissProt	FLOT1_HUMAN	267	47554	17	7	9	3	0.21	Flotillin-1 OS=Homo sapiens	FLOT1	0.0348617
115	1	SwissProt	RS24_HUMAN	98	15413	4	2	2	1	0.21	40S ribosomal protein S24 OS=Homo sapiens	RPS24	0.0348617
41	1	SwissProt	LTBP2_HUMAN	740	204046	125	43	28	12	0.2	Latent-transforming growth factor beta-binding protein 2 OS=Homo sapiens	LTBP2	0.0332016
42	1	SwissProt	ELN_HUMAN	712	68541	33	18	8	4	0.2	Elastin OS=Homo sapiens	ELN	0.0332016
50	2	SwissProt	TBA8_HUMAN	140	50746	33	10	5	3	0.2	Tubulin alpha-8 chain OS=Homo sapiens	TUBA8	0.0332016
52	1	SwissProt	CKAP4_HUMAN	540	66097	32	13	14	4	0.2	Cytoskeleton-associated protein 4 OS=Homo sapiens	CKAP4	0.0332016
139	1	SwissProt	HBG1_HUMAN	63	16187	8	5	2	1	0.2	Hemoglobin subunit gamma-1 OS=Homo sapiens	HBG1	0.0332016
145	1	SwissProt	CALL5_HUMAN	59	15883	3	1	2	1	0.2	Calmodulin-like protein 5 OS=Homo sapiens	CALML5	0.0332016
202	1	SwissProt	RL32_HUMAN	23	15964	6	1	3	1	0.2	60S ribosomal protein L32 OS=Homo sapiens	RPL32	0.0332016
68	1	SwissProt	CA2D1_HUMAN	350	125630	32	17	13	7	0.19	Voltage-dependent calcium channel subunit alpha-2/delta-1 OS=Homo sapiens	CACNA2D1	0.0315416
169	1	SwissProt	RL26_HUMAN	39	17248	16	2	6	1	0.19	60S ribosomal protein L26 OS=Homo sapiens	RPL26	0.0315416
196	1	SwissProt	RL27A_HUMAN	28	16665	9	1	6	1	0.19	60S ribosomal protein L27a OS=Homo sapiens	RPL27A	0.0315416
40	1	SwissProt	MYADM_HUMAN	785	36049	25	21	2	1	0.18	Myeloid-associated differentiation marker OS=Homo sapiens	MYADM	0.0298815
113	1	SwissProt	RL24_HUMAN	108	17882	15	9	5	1	0.18	60S ribosomal protein L24 OS=Homo sapiens	RPL24	0.0298815
135	1	SwissProt	RL12_HUMAN	73	17979	3	2	2	1	0.18	60S ribosomal protein L12 OS=Homo sapiens	RPL12	0.0298815
53	1	SwissProt	ATL4_HUMAN	537	119835	62	25	20	6	0.17	ADAMTS-like protein 4 OS=Homo sapiens	ADAMTSL4	0.0282214
128	1	SwissProt	HPTR_HUMAN	79	39518	20	7	6	2	0.17	Haptoglobin-related protein OS=Homo sapiens	HPR	0.0282214
184	1	SwissProt	ANXA2_HUMAN	34	38808	20	2	8	2	0.17	Annexin A2 OS=Homo sapiens	ANXA2	0.0282214
192	1	SwissProt	RS10_HUMAN	32	18886	5	1	4	1	0.17	40S ribosomal protein S10 OS=Homo sapiens	RPS10	0.0282214
159	1	SwissProt	CAV1_HUMAN	47	20630	11	3	4	1	0.16	Caveolin-1 OS=Homo sapiens	CAV1	0.0265613
83	1	SwissProt	GELS_HUMAN	240	86043	40	11	14	4	0.15	Gelsolin OS=Homo sapiens	GSN	0.0249012
106	1	SwissProt	RL18A_HUMAN	118	21034	6	5	2	1	0.15	60S ribosomal protein L18a OS=Homo sapiens	RPL18A	0.0249012
119	1	SwissProt	RL9_HUMAN	95	21964	5	4	2	1	0.15	60S ribosomal protein L9 OS=Homo sapiens	RPL9	0.0249012
164	1	SwissProt	MFAP2_HUMAN	44	21553	13	1	3	1	0.15	Microfibrillar-associated protein 2 OS=Homo sapiens	MFAP2	0.0249012
193	1	SwissProt	RL17_HUMAN	32	21611	9	1	6	1	0.15	60S ribosomal protein L17 OS=Homo sapiens	RPL17	0.0249012
203	1	SwissProt	CSRP1_HUMAN	23	21409	5	1	4	1	0.15	Cysteine and glycine-rich protein 1 OS=Homo sapiens	CSRP1	0.0249012
1	3	SwissProt	CO2A1_HUMAN	1241	142782	348	101	72	3	0.14	Collagen alpha-1(II) chain OS=Homo sapiens	COL2A1	0.0232411
7	2	SwissProt	COEA1_HUMAN	307	194478	82	20	26	8	0.14	Collagen alpha-1(XIV) chain OS=Homo sapiens	COL14A1	0.0232411
31	1	SwissProt	CSPG2_HUMAN	1369	374585	145	60	34	13	0.14	Versican core protein OS=Homo sapiens	VCAN	0.0232411
61	1	SwissProt	THSD4_HUMAN	412	115798	32	14	15	5	0.14	Thrombospondin type-1 domain-containing protein 4 OS=Homo sapiens	THSD4	0.0232411
77	1	SwissProt	RL4_HUMAN	261	47953	20	7	13	2	0.14	60S ribosomal protein L4 OS=Homo sapiens	RPL4	0.0232411
92	1	SwissProt	A1AT_HUMAN	186	46878	18	11	8	2	0.14	Alpha-1-antitrypsin OS=Homo sapiens	SERPINA1	0.0232411
96	1	SwissProt	RL14_HUMAN	174	23531	87	6	6	1	0.14	60S ribosomal protein L14 OS=Homo sapiens	RPL14	0.0232411
101	1	SwissProt	RL3_HUMAN	140	46365	15	4	8	2	0.14	60S ribosomal protein L3 OS=Homo sapiens	RPL3	0.0232411
103	1	SwissProt	RL19_HUMAN	134	23565	11	3	7	1	0.14	60S ribosomal protein L19 OS=Homo sapiens	RPL19	0.0232411
117	1	SwissProt	TETN_HUMAN	96	22921	2	1	2	1	0.14	Tetranectin OS=Homo sapiens	CLEC3B	0.0232411
141	1	SwissProt	NACA2_HUMAN	62	23209	4	1	2	1	0.14	Nascent polypeptide-associated complex subunit alpha-2 OS=Homo sapiens	NACA2	0.0232411
143	1	SwissProt	RS7_HUMAN	61	22113	6	2	3	1	0.14	40S ribosomal protein S7 OS=Homo sapiens	RPS7	0.0232411
150	1	SwissProt	RS9_HUMAN	55	22635	8	6	3	1	0.14	40S ribosomal protein S9 OS=Homo sapiens	RPS9	0.0232411
6	2	SwissProt	FBN2_HUMAN	685	335257	122	40	30	11	0.13	Fibrillin-2 OS=Homo sapiens	FBN2	0.0215811
75	1	SwissProt	FBLN4_HUMAN	279	51767	11	8	5	2	0.13	EGF-containing fibulin-like extracellular matrix protein 2 OS=Homo sapiens	EFEMP2	0.0215811
170	1	SwissProt	RL13_HUMAN	39	24304	10	3	6	1	0.13	60S ribosomal protein L13 OS=Homo sapiens	RPL13	0.0215811
79	1	SwissProt	HS90B_HUMAN	255	83554	25	12	11	3	0.12	Heat shock protein HSP 90-beta OS=Homo sapiens	HSP90AB1	0.019921
102	1	SwissProt	TRY1_HUMAN	137	27111	12	4	4	1	0.12	Trypsin-1 OS=Homo sapiens	PRSS1	0.019921
114	1	SwissProt	FBLN1_HUMAN	100	81268	21	7	7	3	0.12	Fibulin-1 OS=Homo sapiens	FBLN1	0.019921
131	1	SwissProt	C1QT3_HUMAN	77	27262	5	2	3	1	0.12	Complement C1q tumor necrosis factor-related protein 3 OS=Homo sapiens	C1QTNF3	0.019921
158	1	SwissProt	CTHR1_HUMAN	48	26777	13	4	5	1	0.12	Collagen triple helix repeat-containing protein 1 OS=Homo sapiens	CTHRC1	0.019921
163	1	SwissProt	VATE1_HUMAN	44	26186	24	2	9	1	0.12	V-type proton ATPase subunit E 1 OS=Homo sapiens	ATP6V1E1	0.019921
79	2	SwissProt	HS90A_HUMAN	210	85006	20	10	9	3	0.11	Heat shock protein HSP 90-alpha OS=Homo sapiens	HSP90AA1	0.0182609
91	1	SwissProt	PRIO_HUMAN	191	27871	12	5	7	1	0.11	Major prion protein OS=Homo sapiens	PRNP	0.0182609
148	1	SwissProt	TFPI2_HUMAN	55	27942	10	1	3	1	0.11	Tissue factor pathway inhibitor 2 OS=Homo sapiens	TFPI2	0.0182609
189	1	SwissProt	IBP4_HUMAN	33	29113	16	1	4	1	0.11	Insulin-like growth factor-binding protein 4 OS=Homo sapiens	IGFBP4	0.0182609
58	1	SwissProt	SPON1_HUMAN	450	93537	33	11	16	3	0.1	Spondin-1 OS=Homo sapiens	SPON1	0.0166008
100	1	SwissProt	NPM_HUMAN	142	32726	42	4	14	1	0.1	Nucleophosmin OS=Homo sapiens	NPM1	0.0166008
111	1	SwissProt	FIBA_HUMAN	109	95656	31	5	15	2	0.1	Fibrinogen alpha chain OS=Homo sapiens	FGA	0.0166008
112	1	SwissProt	CIP1_HUMAN	109	31923	153	34	4	1	0.1	E3 ubiquitin-protein ligase CCNB1IP1 OS=Homo sapiens	CCNB1IP1	0.0166008
108	1	SwissProt	HNRPC_HUMAN	115	33707	30	4	11	1	0.09	Heterogeneous nuclear ribonucleoproteins C1/C2 OS=Homo sapiens	HNRNPC	0.0149407
186	1	SwissProt	NUD22_HUMAN	33	32845	6	1	1	1	0.09	Nucleoside diphosphate-linked moiety X motif 22 OS=Homo sapiens	NUDT22	0.0149407
197	1	SwissProt	LPP3_HUMAN	28	35720	5	1	4	1	0.09	Lipid phosphate phosphohydrolase 3 OS=Homo sapiens	PPAP2B	0.0149407
65	1	SwissProt	MXRA5_HUMAN	375	314065	86	16	43	8	0.08	Matrix-remodeling-associated protein 5 OS=Homo sapiens	MXRA5	0.0132807
73	1	SwissProt	LTBP1_HUMAN	286	195112	60	16	21	5	0.08	Latent-transforming growth factor beta-binding protein 1 OS=Homo sapiens	LTBP1	0.0132807
105	1	SwissProt	H2AY_HUMAN	126	39764	11	3	6	1	0.08	Core histone macro-H2A.1 OS=Homo sapiens	H2AFY	0.0132807
178	1	SwissProt	NTRI_HUMAN	36	38518	11	1	4	1	0.08	Neurotrimin OS=Homo sapiens	NTM	0.0132807
132	1	SwissProt	ARP3_HUMAN	75	47797	11	2	7	1	0.07	Actin-related protein 3 OS=Homo sapiens	ACTR3	0.0116206
195	1	SwissProt	AADAT_HUMAN	29	47492	35	1	10	1	0.07	Kynurenine/alpha-aminoadipate aminotransferase, mitochondrial OS=Homo sapiens	AADAT	0.0116206
98	1	SwissProt	RECK_HUMAN	160	111460	38	7	12	2	0.06	Reversion-inducing cysteine-rich protein with Kazal motifs OS=Homo sapiens	RECK	0.00996049
179	1	SwissProt	ASB16_HUMAN	36	50689	2	1	2	1	0.06	Ankyrin repeat and SOCS box protein 16 OS=Homo sapiens	ASB16	0.00996049
190	1	SwissProt	CCKAR_HUMAN	32	48608	35	1	6	1	0.06	Cholecystokinin receptor type A OS=Homo sapiens	CCKAR	0.00996049
181	1	SwissProt	SYSM_HUMAN	35	58702	24	1	10	1	0.05	Serine--tRNA ligase, mitochondrial OS=Homo sapiens	SARS2	0.00830041
183	1	SwissProt	LOXL1_HUMAN	34	63755	8	1	7	1	0.05	Lysyl oxidase homolog 1 OS=Homo sapiens	LOXL1	0.00830041
188	1	SwissProt	PSPC1_HUMAN	33	58820	54	1	14	1	0.05	Paraspeckle component 1 OS=Homo sapiens	PSPC1	0.00830041
200	1	SwissProt	MELPH_HUMAN	25	66593	106	1	10	1	0.05	Melanophilin OS=Homo sapiens	MLPH	0.00830041
127	1	SwissProt	NID2_HUMAN	82	153952	38	6	7	2	0.04	Nidogen-2 OS=Homo sapiens	NID2	0.00664033
146	1	SwissProt	QSOX1_HUMAN	58	83324	15	2	9	1	0.04	Sulfhydryl oxidase 1 OS=Homo sapiens	QSOX1	0.00664033
147	1	SwissProt	NUCL_HUMAN	56	76625	45	2	19	1	0.04	Nucleolin OS=Homo sapiens	NCL	0.00664033
156	1	SwissProt	TRXR1_HUMAN	51	71832	59	4	5	1	0.04	Thioredoxin reductase 1, cytoplasmic OS=Homo sapiens	TXNRD1	0.00664033
165	1	SwissProt	COGA1_HUMAN	42	159477	149	2	54	2	0.04	Collagen alpha-1(XVI) chain OS=Homo sapiens	COL16A1	0.00664033
173	1	SwissProt	FNBP1_HUMAN	38	71718	32	1	11	1	0.04	Formin-binding protein 1 OS=Homo sapiens	FNBP1	0.00664033
182	1	SwissProt	HIPL2_HUMAN	35	82267	80	1	5	1	0.04	HHIP-like protein 2 OS=Homo sapiens	HHIPL2	0.00664033
198	1	SwissProt	GA2L1_HUMAN	27	73356	27	1	16	1	0.04	GAS2-like protein 1 OS=Homo sapiens	GAS2L1	0.00664033
140	1	SwissProt	UBA1_HUMAN	63	118858	24	3	8	1	0.03	Ubiquitin-like modifier-activating enzyme 1 OS=Homo sapiens	UBA1	0.00498025
153	1	SwissProt	SULF1_HUMAN	53	102388	14	2	6	1	0.03	Extracellular sulfatase Sulf-1 OS=Homo sapiens	SULF1	0.00498025
171	1	SwissProt	MYO1C_HUMAN	39	122461	18	2	10	1	0.03	Unconventional myosin-Ic OS=Homo sapiens	MYO1C	0.00498025
174	1	SwissProt	VPP1_HUMAN	37	97148	16	1	8	1	0.03	V-type proton ATPase 116 kDa subunit a isoform 1 OS=Homo sapiens	ATP6V0A1	0.00498025
175	1	SwissProt	MIB2_HUMAN	37	111638	40	3	14	1	0.03	E3 ubiquitin-protein ligase MIB2 OS=Homo sapiens	MIB2	0.00498025
176	1	SwissProt	KANK2_HUMAN	37	91916	51	1	11	1	0.03	KN motif and ankyrin repeat domain-containing protein 2 OS=Homo sapiens	KANK2	0.00498025
185	1	SwissProt	ZN438_HUMAN	34	93089	61	5	20	1	0.03	Zinc finger protein 438 OS=Homo sapiens	ZNF438	0.00498025
161	1	SwissProt	BRPF1_HUMAN	46	139066	43	1	23	1	0.02	Peregrin OS=Homo sapiens	BRPF1	0.00332016
162	1	SwissProt	ATL1_HUMAN	46	199271	55	2	23	1	0.02	ADAMTS-like protein 1 OS=Homo sapiens	ADAMTSL1	0.00332016
167	1	SwissProt	ZFHX4_HUMAN	41	398157	122	2	47	1	0.02	Zinc finger homeobox protein 4 OS=Homo sapiens	ZFHX4	0.00332016
168	1	SwissProt	COOA1_HUMAN	41	176243	94	1	42	1	0.02	Collagen alpha-1(XXIV) chain OS=Homo sapiens	COL24A1	0.00332016
191	1	SwissProt	FKB15_HUMAN	32	134060	21	1	14	1	0.02	FK506-binding protein 15 OS=Homo sapiens	FKBP15	0.00332016
199	1	SwissProt	KDM2A_HUMAN	27	135159	40	2	13	1	0.02	Lysine-specific demethylase 2A OS=Homo sapiens	KDM2A	0.00332016
201	1	SwissProt	ARI4B_HUMAN	25	148803	66	1	21	1	0.02	AT-rich interactive domain-containing protein 4B OS=Homo sapiens	ARID4B	0.00332016
204	1	SwissProt	L1CAM_HUMAN	21	140885	20	1	10	1	0.02	Neural cell adhesion molecule L1 OS=Homo sapiens	L1CAM	0.00332016
20	2	SwissProt	ANR31_HUMAN	46	212794	74	5	32	1	0.01	Putative ankyrin repeat domain-containing protein 31 OS=Homo sapiens	ANKRD31	0.00166008
137	1	SwissProt	FLNA_HUMAN	69	283301	40	1	27	1	0.01	Filamin-A OS=Homo sapiens	FLNA	0.00166008
152	1	SwissProt	PLEC_HUMAN	53	533462	87	2	54	2	0.01	Plectin OS=Homo sapiens	PLEC	0.00166008
154	1	SwissProt	HORN_HUMAN	51	283140	12	2	7	1	0.01	Hornerin OS=Homo sapiens	HRNR	0.00166008
172	1	SwissProt	CNTRL_HUMAN	39	269860	77	1	36	1	0.01	Centriolin OS=Homo sapiens	CNTRL	0.00166008
180	1	SwissProt	MYH7B_HUMAN	36	222392	56	2	21	1	0.01	Myosin-7B OS=Homo sapiens	MYH7B	0.00166008
187	1	SwissProt	MPRI_HUMAN	33	281155	55	1	29	1	0.01	Cation-independent mannose-6-phosphate receptor OS=Homo sapiens	IGF2R	0.00166008
194	1	SwissProt	UBR4_HUMAN	30	580547	120	1	44	1	0.01	E3 ubiquitin-protein ligase UBR4 OS=Homo sapiens	UBR4	0.00166008
										602.38

## Sheet: CAF2 Mascot result
Family	Member	Database	Accession	Score	Mass	Num. of matches	Num. of significant matches	Num. of sequences	Num. of significant sequences	emPAI	Description	GeneName	%mol
31	1	SwissProt	H4_HUMAN	1083	11360	129	67	13	9	34.42	Histone H4 OS=Homo sapiens	HIST1H4A	10.1182
9	1	SwissProt	ACTB_HUMAN	5302	42052	602	305	34	28	26.68	Actin, cytoplasmic 1 OS=Homo sapiens	ACTB	7.84291
9	2	SwissProt	ACTG_HUMAN	5213	42108	597	302	35	28	24.75	Actin, cytoplasmic 2 OS=Homo sapiens	ACTG1	7.27556
6	1	SwissProt	CO1A1_HUMAN	12077	139883	1515	661	121	66	15.74	Collagen alpha-1(I) chain OS=Homo sapiens	COL1A1	4.62696
1	1	SwissProt	FINC_HUMAN	28633	266052	2757	1427	156	128	12.93	Fibronectin OS=Homo sapiens	FN1	3.80093
14	1	SwissProt	VIME_HUMAN	3670	53676	386	207	49	35	11.87	Vimentin OS=Homo sapiens	VIM	3.48933
9	3	SwissProt	ACTA_HUMAN	2756	42381	399	192	31	21	9.63	Actin, aortic smooth muscle OS=Homo sapiens	ACTA2	2.83085
46	1	SwissProt	H2B1D_HUMAN	595	13928	99	47	12	7	9.14	Histone H2B type 1-D OS=Homo sapiens	HIST1H2BD	2.68681
19	1	SwissProt	MYL6_HUMAN	1841	17090	144	104	12	10	8.45	Myosin light polypeptide 6 OS=Homo sapiens	MYL6	2.48398
36	1	SwissProt	LEG1_HUMAN	824	15048	67	50	10	7	7.49	Galectin-1 OS=Homo sapiens	LGALS1	2.20178
29	1	SwissProt	ML12B_HUMAN	1255	19824	86	59	12	10	7.12	Myosin regulatory light chain 12B OS=Homo sapiens	MYL12B	2.09301
7	1	SwissProt	MYH9_HUMAN	8957	227646	1321	543	176	111	6.23	Myosin-9 OS=Homo sapiens	MYH9	1.83138
26	1	SwissProt	THY1_HUMAN	1449	18151	105	62	9	8	6.04	Thy-1 membrane glycoprotein OS=Homo sapiens	THY1	1.77553
2	1	SwissProt	FBN1_HUMAN	22071	332664	1944	1055	154	115	5.41	Fibrillin-1 OS=Homo sapiens	FBN1	1.59033
29	2	SwissProt	MYL9_HUMAN	1146	19871	67	47	9	8	5.02	Myosin regulatory light polypeptide 9 OS=Homo sapiens	MYL9	1.47569
8	1	SwissProt	CO1A2_HUMAN	6244	129749	755	345	84	44	4.65	Collagen alpha-2(I) chain OS=Homo sapiens	COL1A2	1.36692
46	2	SwissProt	H2B1B_HUMAN	491	13942	69	34	9	5	4.32	Histone H2B type 1-B OS=Homo sapiens	HIST1H2BB	1.26992
4	1	SwissProt	TENA_HUMAN	12706	246345	1204	583	123	95	4.1	Tenascin OS=Homo sapiens	TNC	1.20524
14	2	SwissProt	LMNA_HUMAN	3110	74380	291	165	52	33	3.98	Prelamin-A/C OS=Homo sapiens	LMNA	1.16997
24	1	SwissProt	CD59_HUMAN	1610	14795	91	68	5	5	3.9	CD59 glycoprotein OS=Homo sapiens	CD59	1.14645
17	1	SwissProt	BGH3_HUMAN	2265	75261	370	155	42	27	3.7	Transforming growth factor-beta-induced protein ig-h3 OS=Homo sapiens	TGFBI	1.08766
35	1	SwissProt	H12_HUMAN	934	21352	104	47	17	8	3.66	Histone H1.2 OS=Homo sapiens	HIST1H1C	1.0759
68	1	SwissProt	HBA_HUMAN	290	15305	72	26	6	4	3.64	Hemoglobin subunit alpha OS=Homo sapiens	HBA1	1.07002
54	1	SwissProt	RS18_HUMAN	487	17708	47	30	14	9	3.48	40S ribosomal protein S18 OS=Homo sapiens	RPS18	1.02299
5	1	SwissProt	CO6A3_HUMAN	12313	345167	1385	675	200	127	3.46	Collagen alpha-3(VI) chain OS=Homo sapiens	COL6A3	1.01711
10	1	SwissProt	EMIL1_HUMAN	4772	107913	441	258	56	38	3.4	EMILIN-1 OS=Homo sapiens	EMILIN1	0.999471
13	1	SwissProt	CO6A1_HUMAN	3969	109602	445	217	61	38	2.95	Collagen alpha-1(VI) chain OS=Homo sapiens	COL6A1	0.867188
27	1	SwissProt	ANXA2_HUMAN	1376	38808	154	76	27	15	2.77	Annexin A2 OS=Homo sapiens	ANXA2	0.814275
20	1	SwissProt	5NTD_HUMAN	1785	63898	230	105	35	21	2.3	5'-nucleotidase OS=Homo sapiens	NT5E	0.676113
3	1	SwissProt	PGBM_HUMAN	16433	479253	1592	810	176	128	2.21	Basement membrane-specific heparan sulfate proteoglycan core protein OS=Homo sapiens	HSPG2	0.649656
11	1	SwissProt	FBLN2_HUMAN	4722	132248	416	253	38	33	2.2	Fibulin-2 OS=Homo sapiens	FBLN2	0.646716
48	1	SwissProt	TBA1B_HUMAN	562	50804	111	45	19	15	2.12	Tubulin alpha-1B chain OS=Homo sapiens	TUBA1B	0.623199
94	1	SwissProt	RS11_HUMAN	207	18590	56	19	15	7	2.06	40S ribosomal protein S11 OS=Homo sapiens	RPS11	0.605562
2	2	SwissProt	FBN2_HUMAN	9215	335257	966	467	114	80	1.86	Fibrillin-2 OS=Homo sapiens	FBN2	0.546769
40	1	SwissProt	H2A1C_HUMAN	696	14097	73	40	6	4	1.82	Histone H2A type 1-C OS=Homo sapiens	HIST1H2AC	0.535011
22	1	SwissProt	FBLN1_HUMAN	1689	81268	171	81	27	20	1.67	Fibulin-1 OS=Homo sapiens	FBLN1	0.490917
53	1	SwissProt	GREM1_HUMAN	509	21197	60	22	7	4	1.67	Gremlin-1 OS=Homo sapiens	GREM1	0.490917
23	1	SwissProt	TBB5_HUMAN	1655	50095	140	75	25	16	1.65	Tubulin beta chain OS=Homo sapiens	TUBB	0.485037
64	1	SwissProt	H33_HUMAN	346	15376	147	33	13	4	1.59	Histone H3.3 OS=Homo sapiens	H3F3A	0.4674
106	1	SwissProt	RS23_HUMAN	150	15969	29	11	8	5	1.51	40S ribosomal protein S23 OS=Homo sapiens	RPS23	0.443883
23	2	SwissProt	TBB4B_HUMAN	1520	50255	129	71	25	15	1.48	Tubulin beta-4B chain OS=Homo sapiens	TUBB4B	0.435064
80	1	SwissProt	RS4X_HUMAN	236	29807	110	22	23	9	1.48	40S ribosomal protein S4, X isoform OS=Homo sapiens	RPS4X	0.435064
15	1	SwissProt	AMPN_HUMAN	2974	109870	303	150	51	27	1.45	Aminopeptidase N OS=Homo sapiens	ANPEP	0.426245
14	3	SwissProt	K2C1_HUMAN	1263	66170	123	78	22	17	1.41	Keratin, type II cytoskeletal 1 OS=Homo sapiens	KRT1	0.414486
41	1	SwissProt	VDAC1_HUMAN	664	30868	80	33	13	8	1.41	Voltage-dependent anion-selective channel protein 1 OS=Homo sapiens	VDAC1	0.414486
9	4	SwissProt	ACTBL_HUMAN	848	42318	192	63	19	9	1.37	Beta-actin-like protein 2 OS=Homo sapiens	ACTBL2	0.402728
18	1	SwissProt	CO6A2_HUMAN	1864	109709	301	124	55	25	1.32	Collagen alpha-2(VI) chain OS=Homo sapiens	COL6A2	0.38803
34	1	SwissProt	PTRF_HUMAN	966	43450	82	39	17	8	1.32	Polymerase I and transcript release factor OS=Homo sapiens	PTRF	0.38803
32	1	SwissProt	TGM2_HUMAN	1073	78420	205	70	31	18	1.19	Protein-glutamine gamma-glutamyltransferase 2 OS=Homo sapiens	TGM2	0.349815
115	1	SwissProt	RL23_HUMAN	131	14970	24	10	10	4	1.19	60S ribosomal protein L23 OS=Homo sapiens	RPL23	0.349815
39	1	SwissProt	STOM_HUMAN	700	31882	53	30	16	8	1.13	Erythrocyte band 7 integral membrane protein OS=Homo sapiens	STOM	0.332177
58	1	SwissProt	TPM4_HUMAN	431	28619	76	30	18	6	1.09	Tropomyosin alpha-4 chain OS=Homo sapiens	TPM4	0.320419
61	1	SwissProt	RS8_HUMAN	400	24475	54	24	13	6	1.09	40S ribosomal protein S8 OS=Homo sapiens	RPS8	0.320419
58	2	SwissProt	TPM2_HUMAN	351	32945	85	30	21	7	1.08	Tropomyosin beta chain OS=Homo sapiens	TPM2	0.317479
7	2	SwissProt	MYH10_HUMAN	2501	229827	531	165	110	48	1.06	Myosin-10 OS=Homo sapiens	MYH10	0.3116
37	1	SwissProt	CKAP4_HUMAN	779	66097	111	41	31	14	1	Cytoskeleton-associated protein 4 OS=Homo sapiens	CKAP4	0.293962
28	1	SwissProt	K1C10_HUMAN	1286	59020	100	50	20	13	0.96	Keratin, type I cytoskeletal 10 OS=Homo sapiens	KRT10	0.282204
56	1	SwissProt	ANXA5_HUMAN	462	35971	56	31	13	8	0.96	Annexin A5 OS=Homo sapiens	ANXA5	0.282204
44	1	SwissProt	EF1A3_HUMAN	630	50495	112	44	22	9	0.94	Putative elongation factor 1-alpha-like 3 OS=Homo sapiens	EEF1A1P5	0.276324
48	2	SwissProt	TBA8_HUMAN	225	50746	50	17	10	9	0.94	Tubulin alpha-8 chain OS=Homo sapiens	TUBA8	0.276324
12	1	SwissProt	COCA1_HUMAN	4258	334138	561	260	126	65	0.93	Collagen alpha-1(XII) chain OS=Homo sapiens	COL12A1	0.273385
70	1	SwissProt	BASP1_HUMAN	274	22680	49	16	12	5	0.93	Brain acid soluble protein 1 OS=Homo sapiens	BASP1	0.273385
40	2	SwissProt	H2AV_HUMAN	353	13501	43	29	4	3	0.91	Histone H2A.V OS=Homo sapiens	H2AFV	0.267505
82	1	SwissProt	RS27A_HUMAN	235	18296	50	16	8	4	0.91	Ubiquitin-40S ribosomal protein S27a OS=Homo sapiens	RPS27A	0.267505
89	1	SwissProt	RS25_HUMAN	210	13791	17	11	5	3	0.89	40S ribosomal protein S25 OS=Homo sapiens	RPS25	0.261626
40	3	SwissProt	H2A2B_HUMAN	241	13987	34	19	5	3	0.87	Histone H2A type 2-B OS=Homo sapiens	HIST2H2AB	0.255747
45	1	SwissProt	HTRA1_HUMAN	626	52167	64	38	16	10	0.79	Serine protease HTRA1 OS=Homo sapiens	HTRA1	0.23223
92	1	SwissProt	IGF2_HUMAN	209	20583	37	11	11	4	0.79	Insulin-like growth factor II OS=Homo sapiens	IGF2	0.23223
117	1	SwissProt	CAV1_HUMAN	129	20630	36	12	8	4	0.78	Caveolin-1 OS=Homo sapiens	CAV1	0.22929
21	1	SwissProt	CO3A1_HUMAN	1723	139733	346	111	80	19	0.77	Collagen alpha-1(III) chain OS=Homo sapiens	COL3A1	0.226351
109	1	SwissProt	RL18A_HUMAN	141	21034	25	7	11	4	0.76	60S ribosomal protein L18a OS=Homo sapiens	RPL18A	0.223411
176	1	SwissProt	S10A6_HUMAN	49	10230	15	4	4	2	0.75	Protein S100-A6 OS=Homo sapiens	S100A6	0.220472
42	1	SwissProt	MVP_HUMAN	632	99551	134	55	37	17	0.74	Major vault protein OS=Homo sapiens	MVP	0.217532
58	3	SwissProt	TPM1_HUMAN	293	32746	78	21	20	6	0.74	Tropomyosin alpha-1 chain OS=Homo sapiens	TPM1	0.217532
101	1	SwissProt	RL6_HUMAN	169	32765	35	17	11	6	0.74	60S ribosomal protein L6 OS=Homo sapiens	RPL6	0.217532
65	1	SwissProt	RL18_HUMAN	333	21735	23	13	7	3	0.73	60S ribosomal protein L18 OS=Homo sapiens	RPL18	0.214592
28	2	SwissProt	K1C9_HUMAN	1279	62255	79	42	18	10	0.72	Keratin, type I cytoskeletal 9 OS=Homo sapiens	KRT9	0.211653
86	1	SwissProt	PRDBP_HUMAN	221	27685	42	13	12	4	0.72	Protein kinase C delta-binding protein OS=Homo sapiens	PRKCDBP	0.211653
72	1	SwissProt	RS16_HUMAN	268	16549	31	10	10	3	0.71	40S ribosomal protein S16 OS=Homo sapiens	RPS16	0.208713
60	1	SwissProt	H15_HUMAN	401	22566	64	25	17	4	0.7	Histone H1.5 OS=Homo sapiens	HIST1H1B	0.205773
63	1	SwissProt	FBLN4_HUMAN	349	51767	39	19	11	8	0.7	EGF-containing fibulin-like extracellular matrix protein 2 OS=Homo sapiens	EFEMP2	0.205773
81	1	SwissProt	RL8_HUMAN	236	28235	24	11	12	4	0.7	60S ribosomal protein L8 OS=Homo sapiens	RPL8	0.205773
141	1	SwissProt	RL27A_HUMAN	78	16665	27	6	10	3	0.7	60S ribosomal protein L27a OS=Homo sapiens	RPL27A	0.205773
78	1	SwissProt	PGS1_HUMAN	239	42027	53	13	13	7	0.66	Biglycan OS=Homo sapiens	BGN	0.194015
108	1	SwissProt	RL23A_HUMAN	146	17684	25	9	6	3	0.65	60S ribosomal protein L23a OS=Homo sapiens	RPL23A	0.191075
144	1	SwissProt	RS3A_HUMAN	74	30154	34	7	12	5	0.65	40S ribosomal protein S3a OS=Homo sapiens	RPS3A	0.191075
43	1	SwissProt	FBLN3_HUMAN	631	56885	60	34	16	7	0.62	EGF-containing fibulin-like extracellular matrix protein 1 OS=Homo sapiens	EFEMP1	0.182256
169	1	SwissProt	RL10_HUMAN	53	25044	53	4	19	4	0.61	60S ribosomal protein L10 OS=Homo sapiens	RPL10	0.179317
55	1	SwissProt	VDAC2_HUMAN	469	32060	47	19	10	5	0.6	Voltage-dependent anion-selective channel protein 2 OS=Homo sapiens	VDAC2	0.176377
121	1	SwissProt	MFAP5_HUMAN	124	20055	22	7	6	2	0.56	Microfibrillar-associated protein 5 OS=Homo sapiens	MFAP5	0.164619
76	1	SwissProt	RL11_HUMAN	241	20468	22	14	7	3	0.55	60S ribosomal protein L11 OS=Homo sapiens	RPL11	0.161679
49	1	SwissProt	G3P_HUMAN	558	36201	39	26	9	5	0.52	Glyceraldehyde-3-phosphate dehydrogenase OS=Homo sapiens	GAPDH	0.15286
203	1	SwissProt	RS30_HUMAN	36	6644	9	2	3	1	0.51	40S ribosomal protein S30 OS=Homo sapiens	FAU	0.149921
50	1	SwissProt	ATPA_HUMAN	526	59828	61	23	25	8	0.5	ATP synthase subunit alpha, mitochondrial OS=Homo sapiens	ATP5A1	0.146981
181	1	SwissProt	RL35_HUMAN	46	14543	15	2	6	2	0.5	60S ribosomal protein L35 OS=Homo sapiens	RPL35	0.146981
215	1	SwissProt	RS29_HUMAN	33	6900	7	1	3	1	0.49	40S ribosomal protein S29 OS=Homo sapiens	RPS29	0.144041
41	2	SwissProt	VDAC3_HUMAN	159	30981	32	6	8	4	0.48	Voltage-dependent anion-selective channel protein 3 OS=Homo sapiens	VDAC3	0.141102
125	1	SwissProt	RS15A_HUMAN	109	14944	20	8	6	2	0.48	40S ribosomal protein S15a OS=Homo sapiens	RPS15A	0.141102
111	1	SwissProt	IBP5_HUMAN	136	31576	64	10	14	4	0.47	Insulin-like growth factor-binding protein 5 OS=Homo sapiens	IGFBP5	0.138162
73	1	SwissProt	ATPB_HUMAN	258	56525	54	18	15	7	0.46	ATP synthase subunit beta, mitochondrial OS=Homo sapiens	ATP5B	0.135223
196	1	SwissProt	MT1G_HUMAN	38	7277	3	1	3	1	0.46	Metallothionein-1G OS=Homo sapiens	MT1G	0.135223
25	1	SwissProt	CD44_HUMAN	1489	82001	103	55	15	9	0.45	CD44 antigen OS=Homo sapiens	CD44	0.132283
97	1	SwissProt	RL13_HUMAN	197	24304	29	7	9	3	0.45	60S ribosomal protein L13 OS=Homo sapiens	RPL13	0.132283
107	1	SwissProt	RL32_HUMAN	149	15964	19	6	8	2	0.45	60S ribosomal protein L32 OS=Homo sapiens	RPL32	0.132283
23	3	SwissProt	TBB6_HUMAN	344	50281	64	24	14	6	0.44	Tubulin beta-6 chain OS=Homo sapiens	TUBB6	0.129343
166	1	SwissProt	HBB_HUMAN	56	16102	10	5	3	2	0.44	Hemoglobin subunit beta OS=Homo sapiens	HBB	0.129343
98	1	SwissProt	RS14_HUMAN	195	16434	18	9	6	2	0.43	40S ribosomal protein S14 OS=Homo sapiens	RPS14	0.126404
139	1	SwissProt	RL10A_HUMAN	79	24987	24	3	7	2	0.43	60S ribosomal protein L10a OS=Homo sapiens	RPL10A	0.126404
28	3	SwissProt	K1C14_HUMAN	351	51872	37	14	13	6	0.42	Keratin, type I cytoskeletal 14 OS=Homo sapiens	KRT14	0.123464
150	1	SwissProt	RS13_HUMAN	66	17212	19	4	6	2	0.41	40S ribosomal protein S13 OS=Homo sapiens	RPS13	0.120524
161	1	SwissProt	RL38_HUMAN	59	8270	13	2	4	1	0.4	60S ribosomal protein L38 OS=Homo sapiens	RPL38	0.117585
14	4	SwissProt	K22E_HUMAN	745	65678	82	35	20	7	0.39	Keratin, type II cytoskeletal 2 epidermal OS=Homo sapiens	KRT2	0.114645
124	1	SwissProt	RL24_HUMAN	113	17882	18	7	10	2	0.39	60S ribosomal protein L24 OS=Homo sapiens	RPL24	0.114645
74	1	SwissProt	TFPI2_HUMAN	247	27942	27	8	7	3	0.38	Tissue factor pathway inhibitor 2 OS=Homo sapiens	TFPI2	0.111706
182	1	SwissProt	COX6C_HUMAN	45	8776	3	1	2	1	0.38	Cytochrome c oxidase subunit 6C OS=Homo sapiens	COX6C	0.111706
30	1	SwissProt	LTBP2_HUMAN	1208	204046	175	62	41	20	0.37	Latent-transforming growth factor beta-binding protein 2 OS=Homo sapiens	LTBP2	0.108766
33	1	SwissProt	LTBP1_HUMAN	975	195112	195	61	44	16	0.37	Latent-transforming growth factor beta-binding protein 1 OS=Homo sapiens	LTBP1	0.108766
131	1	SwissProt	RL21_HUMAN	97	18610	23	5	4	1	0.37	60S ribosomal protein L21 OS=Homo sapiens	RPL21	0.108766
100	1	SwissProt	GNAI2_HUMAN	189	40995	47	13	14	3	0.35	Guanine nucleotide-binding protein G(i) subunit alpha-2 OS=Homo sapiens	GNAI2	0.102887
123	1	SwissProt	FETUA_HUMAN	123	40098	29	9	6	3	0.35	Alpha-2-HS-glycoprotein OS=Homo sapiens	AHSG	0.102887
16	1	SwissProt	MXRA5_HUMAN	2385	314065	341	134	80	26	0.33	Matrix-remodeling-associated protein 5 OS=Homo sapiens	MXRA5	0.0970075
85	1	SwissProt	RS2_HUMAN	221	31590	32	9	9	2	0.33	40S ribosomal protein S2 OS=Homo sapiens	RPS2	0.0970075
57	1	SwissProt	TSP1_HUMAN	458	133291	91	37	30	11	0.32	Thrombospondin-1 OS=Homo sapiens	THBS1	0.0940678
66	1	SwissProt	VTNC_HUMAN	323	55069	93	35	13	5	0.32	Vitronectin OS=Homo sapiens	VTN	0.0940678
130	1	SwissProt	BAF_HUMAN	97	10280	9	4	4	1	0.32	Barrier-to-autointegration factor OS=Homo sapiens	BANF1	0.0940678
146	1	SwissProt	ADT3_HUMAN	73	33073	38	6	7	3	0.32	ADP/ATP translocase 3 OS=Homo sapiens	SLC25A6	0.0940678
207	1	SwissProt	CX6B1_HUMAN	35	10414	27	1	6	1	0.32	Cytochrome c oxidase subunit 6B1 OS=Homo sapiens	COX6B1	0.0940678
62	1	SwissProt	RL3_HUMAN	379	46365	41	19	18	4	0.3	60S ribosomal protein L3 OS=Homo sapiens	RPL3	0.0881886
142	1	SwissProt	RS9_HUMAN	75	22635	24	5	6	2	0.3	40S ribosomal protein S9 OS=Homo sapiens	RPS9	0.0881886
174	1	SwissProt	APOC3_HUMAN	49	10846	5	1	3	1	0.3	Apolipoprotein C-III OS=Homo sapiens	APOC3	0.0881886
67	1	SwissProt	MYADM_HUMAN	319	36049	19	16	2	2	0.29	Myeloid-associated differentiation marker OS=Homo sapiens	MYADM	0.085249
129	1	SwissProt	PGRC2_HUMAN	101	23861	19	7	4	2	0.29	Membrane-associated progesterone receptor component 2 OS=Homo sapiens	PGRMC2	0.085249
195	1	SwissProt	S10AA_HUMAN	39	11310	24	2	9	1	0.29	Protein S100-A10 OS=Homo sapiens	S100A10	0.085249
160	1	SwissProt	RL15_HUMAN	61	24245	33	7	12	2	0.28	60S ribosomal protein L15 OS=Homo sapiens	RPL15	0.0823094
225	1	SwissProt	RLA1_HUMAN	30	11621	3	1	2	1	0.28	60S acidic ribosomal protein P1 OS=Homo sapiens	RPLP1	0.0823094
104	1	SwissProt	GBB4_HUMAN	157	38284	29	10	9	3	0.27	Guanine nucleotide-binding protein subunit beta-4 OS=Homo sapiens	GNB4	0.0793697
78	2	SwissProt	PGS2_HUMAN	161	40064	37	10	13	3	0.26	Decorin OS=Homo sapiens	DCN	0.0764301
211	1	SwissProt	RL36A_HUMAN	34	12718	22	3	7	1	0.26	60S ribosomal protein L36a OS=Homo sapiens	RPL36A	0.0764301
157	1	SwissProt	RL30_HUMAN	63	12947	13	2	6	1	0.25	60S ribosomal protein L30 OS=Homo sapiens	RPL30	0.0734905
47	1	SwissProt	THSD4_HUMAN	577	115798	74	32	29	8	0.24	Thrombospondin type-1 domain-containing protein 4 OS=Homo sapiens	THSD4	0.0705509
75	1	SwissProt	GELS_HUMAN	245	86043	88	17	27	6	0.24	Gelsolin OS=Homo sapiens	GSN	0.0705509
133	1	SwissProt	RS26_HUMAN	94	13292	9	6	3	1	0.24	40S ribosomal protein S26 OS=Homo sapiens	RPS26	0.0705509
84	1	SwissProt	KPYM_HUMAN	227	58470	28	15	11	4	0.23	Pyruvate kinase PKM OS=Homo sapiens	PKM	0.0676113
95	1	SwissProt	CYR61_HUMAN	207	44165	27	10	12	3	0.23	Protein CYR61 OS=Homo sapiens	CYR61	0.0676113
14	6	SwissProt	K2C5_HUMAN	188	62568	38	13	11	4	0.22	Keratin, type II cytoskeletal 5 OS=Homo sapiens	KRT5	0.0646716
102	1	SwissProt	RL7A_HUMAN	165	30148	31	6	12	2	0.22	60S ribosomal protein L7a OS=Homo sapiens	RPL7A	0.0646716
200	1	SwissProt	PEA15_HUMAN	37	15088	5	1	4	1	0.22	Astrocytic phosphoprotein PEA-15 OS=Homo sapiens	PEA15	0.0646716
202	1	SwissProt	RL31_HUMAN	36	14454	19	1	6	1	0.22	60S ribosomal protein L31 OS=Homo sapiens	RPL31	0.0646716
38	1	SwissProt	CO5A2_HUMAN	760	145790	189	47	69	6	0.21	Collagen alpha-2(V) chain OS=Homo sapiens	COL5A2	0.061732
99	1	SwissProt	FLOT2_HUMAN	195	47434	29	14	9	3	0.21	Flotillin-2 OS=Homo sapiens	FLOT2	0.061732
154	1	SwissProt	RL27_HUMAN	64	15788	13	2	5	1	0.21	60S ribosomal protein L27 OS=Homo sapiens	RPL27	0.061732
167	1	SwissProt	RL28_HUMAN	54	15795	20	1	8	1	0.21	60S ribosomal protein L28 OS=Homo sapiens	RPL28	0.061732
220	1	SwissProt	PROF1_HUMAN	31	15216	2	1	2	1	0.21	Profilin-1 OS=Homo sapiens	PFN1	0.061732
231	1	SwissProt	RS24_HUMAN	28	15413	13	1	5	1	0.21	40S ribosomal protein S24 OS=Homo sapiens	RPS24	0.061732
88	1	SwissProt	NID2_HUMAN	212	153952	92	17	22	9	0.2	Nidogen-2 OS=Homo sapiens	NID2	0.0587924
152	1	SwissProt	MK_HUMAN	66	16145	12	4	5	1	0.2	Midkine OS=Homo sapiens	MDK	0.0587924
52	1	SwissProt	ALBU_HUMAN	520	71317	69	23	12	3	0.19	Serum albumin OS=Homo sapiens	ALB	0.0558528
91	1	SwissProt	NB5R3_HUMAN	210	34441	30	7	9	2	0.19	NADH-cytochrome b5 reductase 3 OS=Homo sapiens	CYB5R3	0.0558528
194	1	SwissProt	GDF15_HUMAN	39	34632	14	2	7	2	0.19	Growth/differentiation factor 15 OS=Homo sapiens	GDF15	0.0558528
204	1	SwissProt	COX5A_HUMAN	36	16923	19	1	5	1	0.19	Cytochrome c oxidase subunit 5A, mitochondrial OS=Homo sapiens	COX5A	0.0558528
227	1	SwissProt	RS15_HUMAN	29	17029	18	1	7	1	0.19	40S ribosomal protein S15 OS=Homo sapiens	RPS15	0.0558528
105	1	SwissProt	RL12_HUMAN	156	17979	16	6	4	1	0.18	60S ribosomal protein L12 OS=Homo sapiens	RPL12	0.0529132
156	1	SwissProt	LDHA_HUMAN	64	36950	7	3	6	2	0.18	L-lactate dehydrogenase A chain OS=Homo sapiens	LDHA	0.0529132
193	1	SwissProt	PPIA_HUMAN	39	18229	15	2	7	1	0.18	Peptidyl-prolyl cis-trans isomerase A OS=Homo sapiens	PPIA	0.0529132
90	2	SwissProt	HS902_HUMAN	39	39454	11	2	4	2	0.17	Heat shock protein HSP 90-alpha A2 OS=Homo sapiens	HSP90AA2P	0.0499735
170	1	SwissProt	COF2_HUMAN	53	18839	11	1	6	1	0.17	Cofilin-2 OS=Homo sapiens	CFL2	0.0499735
190	1	SwissProt	RS10_HUMAN	40	18886	5	1	4	1	0.17	40S ribosomal protein S10 OS=Homo sapiens	RPS10	0.0499735
136	1	SwissProt	H2AY_HUMAN	88	39764	18	4	10	2	0.16	Core histone macro-H2A.1 OS=Homo sapiens	H2AFY	0.0470339
155	1	SwissProt	COX41_HUMAN	64	19621	12	3	4	1	0.16	Cytochrome c oxidase subunit 4 isoform 1, mitochondrial OS=Homo sapiens	COX4I1	0.0470339
201	1	SwissProt	ARF4_HUMAN	37	20612	8	1	4	1	0.16	ADP-ribosylation factor 4 OS=Homo sapiens	ARF4	0.0470339
212	1	SwissProt	SC11A_HUMAN	34	20612	9	1	4	1	0.16	Signal peptidase complex catalytic subunit SEC11A OS=Homo sapiens	SEC11A	0.0470339
103	1	SwissProt	MFAP2_HUMAN	163	21553	31	10	4	1	0.15	Microfibrillar-associated protein 2 OS=Homo sapiens	MFAP2	0.0440943
162	1	SwissProt	RAC1_HUMAN	59	21835	27	2	8	1	0.15	Ras-related C3 botulinum toxin substrate 1 OS=Homo sapiens	RAC1	0.0440943
171	1	SwissProt	RL17_HUMAN	52	21611	11	1	6	1	0.15	60S ribosomal protein L17 OS=Homo sapiens	RPL17	0.0440943
69	1	SwissProt	RL14_HUMAN	280	23531	71	7	16	1	0.14	60S ribosomal protein L14 OS=Homo sapiens	RPL14	0.0411547
83	2	SwissProt	GRP78_HUMAN	158	72402	23	9	12	3	0.14	78 kDa glucose-regulated protein OS=Homo sapiens	HSPA5	0.0411547
120	1	SwissProt	CALX_HUMAN	126	67982	31	7	13	3	0.14	Calnexin OS=Homo sapiens	CANX	0.0411547
134	1	SwissProt	TMM43_HUMAN	91	44904	17	7	7	2	0.14	Transmembrane protein 43 OS=Homo sapiens	TMEM43	0.0411547
209	1	SwissProt	RHOA_HUMAN	35	22096	10	1	7	1	0.14	Transforming protein RhoA OS=Homo sapiens	RHOA	0.0411547
219	1	SwissProt	YC018_HUMAN	32	22716	12	1	8	1	0.14	Putative uncharacterized protein LOC151760 OS=Homo sapiens PE=2 SV=1		0.0411547
222	1	SwissProt	RAB10_HUMAN	31	22755	21	1	6	1	0.14	Ras-related protein Rab-10 OS=Homo sapiens	RAB10	0.0411547
234	1	SwissProt	ATPO_HUMAN	24	23377	7	1	7	1	0.14	ATP synthase subunit O, mitochondrial OS=Homo sapiens	ATP5O	0.0411547
238	1	SwissProt	RS7_HUMAN	21	22113	3	1	3	1	0.14	40S ribosomal protein S7 OS=Homo sapiens	RPS7	0.0411547
137	1	SwissProt	OST48_HUMAN	84	50940	12	5	4	2	0.13	Dolichyl-diphosphooligosaccharide--protein glycosyltransferase 48 kDa subunit OS=Homo sapiens	DDOST	0.0382151
149	1	SwissProt	SC22B_HUMAN	68	24806	19	2	5	1	0.13	Vesicle-trafficking protein SEC22b OS=Homo sapiens	SEC22B	0.0382151
165	1	SwissProt	RL13A_HUMAN	56	23619	21	3	10	1	0.13	60S ribosomal protein L13a OS=Homo sapiens	RPL13A	0.0382151
168	1	SwissProt	DERM_HUMAN	54	24559	6	2	3	1	0.13	Dermatopontin OS=Homo sapiens	DPT	0.0382151
177	1	SwissProt	RAN_HUMAN	48	24579	4	1	3	1	0.13	GTP-binding nuclear protein Ran OS=Homo sapiens	RAN	0.0382151
185	1	SwissProt	CALR_HUMAN	43	48283	11	2	6	2	0.13	Calreticulin OS=Homo sapiens	CALR	0.0382151
71	1	SwissProt	CO5A1_HUMAN	272	184131	195	25	60	4	0.12	Collagen alpha-1(V) chain OS=Homo sapiens	COL5A1	0.0352754
112	1	SwissProt	MIC60_HUMAN	134	84026	30	9	17	3	0.12	MICOS complex subunit MIC60 OS=Homo sapiens	IMMT	0.0352754
126	1	SwissProt	RS3_HUMAN	107	26842	31	4	10	1	0.12	40S ribosomal protein S3 OS=Homo sapiens	RPS3	0.0352754
148	1	SwissProt	COX2_HUMAN	69	25719	6	4	1	1	0.12	Cytochrome c oxidase subunit 2 OS=Homo sapiens	MT-CO2	0.0352754
172	1	SwissProt	MIC19_HUMAN	51	26421	8	1	7	1	0.12	MICOS complex subunit MIC19 OS=Homo sapiens	CHCHD3	0.0352754
198	1	SwissProt	VATE1_HUMAN	37	26186	18	1	9	1	0.12	V-type proton ATPase subunit E 1 OS=Homo sapiens	ATP6V1E1	0.0352754
77	1	SwissProt	RL7_HUMAN	241	29264	20	7	7	1	0.11	60S ribosomal protein L7 OS=Homo sapiens	RPL7	0.0323358
93	1	SwissProt	PRIO_HUMAN	208	27871	16	6	7	1	0.11	Major prion protein OS=Homo sapiens	PRNP	0.0323358
189	1	SwissProt	KCNKA_HUMAN	40	60069	18	2	10	2	0.11	Potassium channel subfamily K member 10 OS=Homo sapiens	KCNK10	0.0323358
218	1	SwissProt	FGF5_HUMAN	32	29703	10	2	4	1	0.11	Fibroblast growth factor 5 OS=Homo sapiens	FGF5	0.0323358
232	1	SwissProt	RS6_HUMAN	28	28834	25	2	11	1	0.11	40S ribosomal protein S6 OS=Homo sapiens	RPS6	0.0323358
14	5	SwissProt	K2C1B_HUMAN	404	62149	46	19	11	2	0.1	Keratin, type II cytoskeletal 1b OS=Homo sapiens	KRT77	0.0293962
14	7	SwissProt	LMNB1_HUMAN	80	66653	51	6	24	2	0.1	Lamin-B1 OS=Homo sapiens	LMNB1	0.0293962
90	1	SwissProt	ENPL_HUMAN	210	92696	48	9	18	3	0.1	Endoplasmin OS=Homo sapiens	HSP90B1	0.0293962
158	1	SwissProt	NPM_HUMAN	61	32726	53	1	20	1	0.1	Nucleophosmin OS=Homo sapiens	NPM1	0.0293962
197	1	SwissProt	CIP1_HUMAN	38	31923	48	6	6	1	0.1	E3 ubiquitin-protein ligase CCNB1IP1 OS=Homo sapiens	CCNB1IP1	0.0293962
51	1	SwissProt	FLNA_HUMAN	525	283301	107	21	45	8	0.09	Filamin-A OS=Homo sapiens	FLNA	0.0264566
83	1	SwissProt	HSP72_HUMAN	229	70263	39	10	15	2	0.09	Heat shock-related 70 kDa protein 2 OS=Homo sapiens	HSPA2	0.0264566
153	1	SwissProt	M2OM_HUMAN	64	34211	19	2	7	1	0.09	Mitochondrial 2-oxoglutarate/malate carrier protein OS=Homo sapiens	SLC25A11	0.0264566
180	1	SwissProt	RLA0_HUMAN	47	34423	13	1	8	1	0.09	60S acidic ribosomal protein P0 OS=Homo sapiens	RPLP0	0.0264566
184	1	SwissProt	TXTP_HUMAN	44	34333	4	1	3	1	0.09	Tricarboxylate transport protein, mitochondrial OS=Homo sapiens	SLC25A1	0.0264566
230	1	SwissProt	PHB2_HUMAN	29	33276	18	1	9	1	0.09	Prohibitin-2 OS=Homo sapiens	PHB2	0.0264566
235	1	SwissProt	SURF1_HUMAN	23	33481	7	1	5	1	0.09	Surfeit locus protein 1 OS=Homo sapiens	SURF1	0.0264566
59	1	SwissProt	CSPG2_HUMAN	402	374585	92	19	30	8	0.08	Versican core protein OS=Homo sapiens	VCAN	0.023517
116	1	SwissProt	ANXA6_HUMAN	129	76168	37	6	15	2	0.08	Annexin A6 OS=Homo sapiens	ANXA6	0.023517
143	1	SwissProt	PCBP2_HUMAN	74	38955	21	2	9	1	0.08	Poly(rC)-binding protein 2 OS=Homo sapiens	PCBP2	0.023517
187	1	SwissProt	CATB_HUMAN	42	38766	10	1	5	1	0.08	Cathepsin B OS=Homo sapiens	CTSB	0.023517
233	1	SwissProt	MPCP_HUMAN	26	40525	13	2	8	1	0.08	Phosphate carrier protein, mitochondrial OS=Homo sapiens	SLC25A3	0.023517
87	1	SwissProt	FLOT1_HUMAN	217	47554	26	6	13	1	0.07	Flotillin-1 OS=Homo sapiens	FLOT1	0.0205773
96	1	SwissProt	RL4_HUMAN	199	47953	44	6	22	1	0.07	60S ribosomal protein L4 OS=Homo sapiens	RPL4	0.0205773
110	1	SwissProt	PRS23_HUMAN	139	43487	21	5	8	1	0.07	Serine protease 23 OS=Homo sapiens	PRSS23	0.0205773
114	1	SwissProt	WNT5A_HUMAN	132	43680	10	4	5	1	0.07	Protein Wnt-5a OS=Homo sapiens	WNT5A	0.0205773
127	1	SwissProt	LOXL2_HUMAN	106	88778	21	3	11	2	0.07	Lysyl oxidase homolog 2 OS=Homo sapiens	LOXL2	0.0205773
128	1	SwissProt	DAF_HUMAN	104	42400	10	4	7	1	0.07	Complement decay-accelerating factor OS=Homo sapiens	CD55	0.0205773
159	1	SwissProt	HNRPU_HUMAN	61	91269	74	2	32	2	0.07	Heterogeneous nuclear ribonucleoprotein U OS=Homo sapiens	HNRNPU	0.0205773
214	1	SwissProt	LIPK_HUMAN	33	45819	8	3	2	1	0.07	Lipase member K OS=Homo sapiens	LIPK	0.0205773
229	1	SwissProt	SERPH_HUMAN	29	46525	35	1	12	1	0.07	Serpin H1 OS=Homo sapiens	SERPINH1	0.0205773
122	1	SwissProt	FIBG_HUMAN	123	52106	22	3	8	1	0.06	Fibrinogen gamma chain OS=Homo sapiens	FGG	0.0176377
147	1	SwissProt	RINI_HUMAN	72	51766	15	4	6	1	0.06	Ribonuclease inhibitor OS=Homo sapiens	RNH1	0.0176377
164	1	SwissProt	PCOC1_HUMAN	56	48797	26	3	13	1	0.06	Procollagen C-endopeptidase enhancer 1 OS=Homo sapiens	PCOLCE	0.0176377
208	1	SwissProt	FKRP_HUMAN	35	54990	8	1	6	1	0.06	Fukutin-related protein OS=Homo sapiens	FKRP	0.0176377
226	1	SwissProt	HEMH_HUMAN	29	48402	13	1	6	1	0.06	Ferrochelatase, mitochondrial OS=Homo sapiens	FECH	0.0176377
236	1	SwissProt	FUS_HUMAN	22	53622	18	1	8	1	0.06	RNA-binding protein FUS OS=Homo sapiens	FUS	0.0176377
237	1	SwissProt	HNRPK_HUMAN	22	51230	33	1	17	1	0.06	Heterogeneous nuclear ribonucleoprotein K OS=Homo sapiens	HNRNPK	0.0176377
79	1	SwissProt	PLEC_HUMAN	239	533462	132	17	72	9	0.05	Plectin OS=Homo sapiens	PLEC	0.0146981
113	1	SwissProt	ELN_HUMAN	132	68541	10	2	5	1	0.05	Elastin OS=Homo sapiens	ELN	0.0146981
145	1	SwissProt	MYO1C_HUMAN	73	122461	39	7	21	2	0.05	Unconventional myosin-Ic OS=Homo sapiens	MYO1C	0.0146981
173	1	SwissProt	ESCO2_HUMAN	50	69233	32	4	17	1	0.05	N-acetyltransferase ESCO2 OS=Homo sapiens	ESCO2	0.0146981
199	1	SwissProt	TBC31_HUMAN	37	125137	62	2	30	2	0.05	TBC1 domain family member 31 OS=Homo sapiens	TBC1D31	0.0146981
206	1	SwissProt	CA2D1_HUMAN	35	125630	26	4	16	2	0.05	Voltage-dependent calcium channel subunit alpha-2/delta-1 OS=Homo sapiens	CACNA2D1	0.0146981
217	1	SwissProt	RGS14_HUMAN	32	61922	26	1	12	1	0.05	Regulator of G-protein signaling 14 OS=Homo sapiens	RGS14	0.0146981
118	1	SwissProt	COGA1_HUMAN	129	159477	120	6	47	2	0.04	Collagen alpha-1(XVI) chain OS=Homo sapiens	COL16A1	0.0117585
151	1	SwissProt	ECHA_HUMAN	66	83688	27	3	16	1	0.04	Trifunctional enzyme subunit alpha, mitochondrial OS=Homo sapiens	HADHA	0.0117585
183	1	SwissProt	S27A6_HUMAN	44	70865	13	2	7	1	0.04	Long-chain fatty acid transport protein 6 OS=Homo sapiens	SLC27A6	0.0117585
191	1	SwissProt	MEFV_HUMAN	40	87359	50	3	18	1	0.04	Pyrin OS=Homo sapiens	MEFV	0.0117585
192	1	SwissProt	TRXR1_HUMAN	39	71832	17	1	7	1	0.04	Thioredoxin reductase 1, cytoplasmic OS=Homo sapiens	TXNRD1	0.0117585
205	1	SwissProt	HIPL2_HUMAN	35	82267	45	1	9	1	0.04	HHIP-like protein 2 OS=Homo sapiens	HHIPL2	0.0117585
221	1	SwissProt	MCCA_HUMAN	31	80935	19	1	8	1	0.04	Methylcrotonoyl-CoA carboxylase subunit alpha, mitochondrial OS=Homo sapiens	MCCC1	0.0117585
135	1	SwissProt	CCD80_HUMAN	90	108505	43	6	25	1	0.03	Coiled-coil domain-containing protein 80 OS=Homo sapiens	CCDC80	0.00881886
138	1	SwissProt	RECK_HUMAN	79	111460	30	2	12	1	0.03	Reversion-inducing cysteine-rich protein with Kazal motifs OS=Homo sapiens	RECK	0.00881886
163	1	SwissProt	UBA1_HUMAN	57	118858	26	2	11	1	0.03	Ubiquitin-like modifier-activating enzyme 1 OS=Homo sapiens	UBA1	0.00881886
186	1	SwissProt	ITIH2_HUMAN	42	106853	21	2	11	1	0.03	Inter-alpha-trypsin inhibitor heavy chain H2 OS=Homo sapiens	ITIH2	0.00881886
119	1	SwissProt	TENX_HUMAN	127	464946	63	8	37	3	0.02	Tenascin-X OS=Homo sapiens	TNXB	0.00587924
140	1	SwissProt	CD109_HUMAN	78	162500	20	3	14	1	0.02	CD109 antigen OS=Homo sapiens	CD109	0.00587924
175	1	SwissProt	KIF7_HUMAN	49	151407	32	1	25	1	0.02	Kinesin-like protein KIF7 OS=Homo sapiens	KIF7	0.00587924
188	1	SwissProt	CLH1_HUMAN	41	193260	31	1	16	1	0.02	Clathrin heavy chain 1 OS=Homo sapiens	CLTC	0.00587924
213	1	SwissProt	NSD2_HUMAN	33	156209	38	1	24	1	0.02	Histone-lysine N-methyltransferase NSD2 OS=Homo sapiens	WHSC1	0.00587924
216	1	SwissProt	LAMA4_HUMAN	32	205020	45	1	26	1	0.02	Laminin subunit alpha-4 OS=Homo sapiens	LAMA4	0.00587924
223	1	SwissProt	NEK10_HUMAN	31	134145	18	1	15	1	0.02	Serine/threonine-protein kinase Nek10 OS=Homo sapiens	NEK10	0.00587924
224	1	SwissProt	KDM2A_HUMAN	31	135159	40	2	19	1	0.02	Lysine-specific demethylase 2A OS=Homo sapiens	KDM2A	0.00587924
132	1	SwissProt	HMCN1_HUMAN	95	623265	74	2	49	2	0.01	Hemicentin-1 OS=Homo sapiens	HMCN1	0.00293962
178	1	SwissProt	MINT_HUMAN	48	403030	78	2	52	1	0.01	Msx2-interacting protein OS=Homo sapiens	SPEN	0.00293962
179	1	SwissProt	CROCC_HUMAN	48	228787	44	1	31	1	0.01	Rootletin OS=Homo sapiens	CROCC	0.00293962
210	1	SwissProt	CE350_HUMAN	34	352312	99	1	53	1	0.01	Centrosome-associated protein 350 OS=Homo sapiens	CEP350	0.00293962
228	1	SwissProt	RHG32_HUMAN	29	232096	41	1	24	1	0.01	Rho GTPase-activating protein 32 OS=Homo sapiens	ARHGAP32	0.00293962
239	1	SwissProt	CK5P2_HUMAN	21	216444	44	1	30	1	0.01	CDK5 regulatory subunit-associated protein 2 OS=Homo sapiens	CDK5RAP2	0.00293962
										340.18			100

## Sheet: Combined dataset
GeneName	%mol TIF	%mol CAF1	%mol CAF2	Category	Division
COL1A1	7.93154	42.4184	4.62696	Collagenes	#N/A
HIST1H4A	3.41123	7.41891	10.1182	#N/A	#N/A
LGALS1	9.29835	0.0796839	2.20178	ECM-affiliated Proteins	Matrisome-associated
ACTB	1.12646	2.81384	7.84291	#N/A	#N/A
COL1A2	3.37358	7.39068	1.36692	Collagenes	#N/A
ACTG1		2.60633	7.27556	#N/A	#N/A
FN1	4.74039	1.08403	3.80093	ECM Glycoproteins	Core matrisome
VIM	3.65448	1.97052	3.48933	#N/A	#N/A
MYH9	3.362	0.911385	1.83138	#N/A	#N/A
MYL6	2.96238	2.0502	2.48398	#N/A	#N/A
ACTA2	0.76159	0.828381	2.83085	#N/A	#N/A
HIST1H2BD			2.68681	#N/A	#N/A
TGFBI	2.5396	1.74309	1.08766	ECM Glycoproteins	Core matrisome
EMILIN1	2.09365	0.383479	0.999471	ECM Glycoproteins	Core matrisome
MYL12B		0.833361	2.09301	#N/A	#N/A
HIST1H2AB	2.01546			#N/A	#N/A
TNC	1.78091	1.37953	1.20524	ECM Glycoproteins	Core matrisome
THY1	1.44499	1.45257	1.77553	#N/A	#N/A
COL6A3	1.74905	0.776918	1.01711	Collagenes	#N/A
FBN1	0.477804	0.527906	1.59033	ECM Glycoproteins	Core matrisome
MYL9	1.00194	0.693914	1.47569	#N/A	#N/A
HIST1H2BB		0.551147	1.26992	#N/A	#N/A
COL6A1	1.22492	0.678973	0.867188	Collagenes	#N/A
MYL12A	1.21044			#N/A	#N/A
LMNA	0.147685	0.0381819	1.16997	#N/A	#N/A
CD59	0.492283	0.825061	1.14645	#N/A	#N/A
HIST1H1C	0.292474	0.275574	1.0759	#N/A	#N/A
NT5E	0.0955608	1.07075	0.676113	#N/A	#N/A
HBA1	0.819506	0.358578	1.07002	#N/A	#N/A
RPS18	0.275099	0.366878	1.02299	#N/A	#N/A
HIST1H2AA	0.935337	0.21249		#N/A	#N/A
TUBB	0.883213	0.0730436	0.485037	#N/A	#N/A
TPM1	0.865838	0.0979448	0.217532	#N/A	#N/A
ANXA2		0.0282214	0.814275	ECM-affiliated Proteins	Matrisome-associated
TPM2	0.755799	0.0962847	0.317479	#N/A	#N/A
KRT1	0.092665	0.752017	0.414486	#N/A	#N/A
RPLP2	0.712362	0.182609		#N/A	#N/A
BGN	0.306953	0.707195	0.194015	Proteoglycans	Core matrisome
TUBA1A	0.671821			#N/A	#N/A
TUBA1B	0.671821	0.0863242	0.623199	#N/A	#N/A
HSPG2	0.550198	0.20087	0.649656	Proteoglycans	Core matrisome
FBLN2	0.24035	0.235732	0.646716	ECM Glycoproteins	Core matrisome
COL12A1	0.63128	0.351937	0.273385	Collagenes	#N/A
TUBB2A	0.625489			#N/A	#N/A
TUBB4B	0.625489	0.0581029	0.435064	#N/A	#N/A
TUBB2B	0.622593			#N/A	#N/A
RPS11	0.26062	0.102925	0.605562	#N/A	#N/A
HIST1H3A		0.587669		#N/A	#N/A
THBS1	0.567573	0.0863242	0.0940678	ECM Glycoproteins	Core matrisome
HIST1H2BC		0.559448		#N/A	#N/A
RPS16	0.553094	0.0713835	0.208713	#N/A	#N/A
FBN2	0.0955608	0.0215811	0.546769	ECM Glycoproteins	Core matrisome
KRT10	0.0318536	0.539527	0.282204	#N/A	#N/A
TPM4	0.538615	0.114546	0.320419	#N/A	#N/A
SERPINH1	0.535719	0.0796839	0.0205773	ECM Regulators	Matrisome-associated
HIST1H2AC			0.535011	#N/A	#N/A
PKM	0.492283		0.0676113	#N/A	#N/A
FBLN1	0.304057	0.019921	0.490917	ECM Glycoproteins	Core matrisome
GREM1	0.092665	0.0863242	0.490917	ECM-affiliated Proteins	Matrisome-associated
DPT	0.0376452	0.469803	0.0382151	ECM Glycoproteins	Core matrisome
H3F3A	0.460429	0.463163	0.4674	#N/A	#N/A
HIST2H3A		0.463163		#N/A	#N/A
RPS23		0.250672	0.443883	#N/A	#N/A
RPS4X	0.298265	0.245692	0.435064	#N/A	#N/A
HSPB1	0.434367			#N/A	#N/A
ANPEP	0.150581	0.418341	0.426245	#N/A	#N/A
VDAC1	0.283787		0.414486	#N/A	#N/A
ACTBL2		0.19921	0.402728	#N/A	#N/A
RPS25	0.388035	0.0879843	0.261626	#N/A	#N/A
COL6A2	0.191122	0.302135	0.38803	Collagenes	#N/A
PTRF	0.182434	0.0531226	0.38803	#N/A	#N/A
RPS13	0.118727	0.386799	0.120524	#N/A	#N/A
TGM2	0.0752903	0.370198	0.349815	ECM Regulators	Matrisome-associated
RPS29	0.356181	0.20419	0.144041	#N/A	#N/A
DCN	0.327223	0.350277	0.0764301	Proteoglycans	Core matrisome
RPL23	0.138997	0.132807	0.349815	#N/A	#N/A
CFL1	0.347494			#N/A	#N/A
KRT9		0.346957	0.211653	#N/A	#N/A
RPS3	0.344598	0.0929646	0.0352754	#N/A	#N/A
MVP	0.335911	0.0597629	0.217532	#N/A	#N/A
PFN1	0.335911		0.061732	#N/A	#N/A
STOM	0.272203	0.187589	0.332177	#N/A	#N/A
S100A13	0.327223			Secreted Factors	Matrisome-associated
RPS8	0.31564	0.225771	0.320419	#N/A	#N/A
RPS19	0.312744			#N/A	#N/A
MYH10	0.194017	0.0763638	0.3116	#N/A	#N/A
EEF1A1	0.306953	0.0448222		#N/A	#N/A
HIST1H2AD		0.302135		#N/A	#N/A
CKAP4	0.150581	0.0332016	0.293962	#N/A	#N/A
ANXA5	0.0839776		0.282204	ECM-affiliated Proteins	Matrisome-associated
RPL38	0.280891		0.117585	#N/A	#N/A
RPS7	0.280891	0.0232411	0.0411547	#N/A	#N/A
EEF1A1P5			0.276324	#N/A	#N/A
TUBA8		0.0332016	0.276324	#N/A	#N/A
BASP1			0.273385	#N/A	#N/A
CYR61	0.0202705	0.268933	0.0676113	ECM Glycoproteins	Core matrisome
H2AFV		0.151067	0.267505	#N/A	#N/A
RPS27A		0.151067	0.267505	#N/A	#N/A
HIST2H2AB			0.255747	#N/A	#N/A
COL3A1	0.246141	0.20087	0.226351	Collagenes	#N/A
RPL7	0.246141		0.0323358	#N/A	#N/A
TUBB6	0.24035		0.129343	#N/A	#N/A
RPL7A	0.237454	0.0581029	0.0646716	#N/A	#N/A
HTRA1	0.121623	0.232411	0.23223	ECM Regulators	Matrisome-associated
IGF2	0.0984565	0.0564428	0.23223	Secreted Factors	Matrisome-associated
GAPDH	0.231662		0.15286	#N/A	#N/A
CAV1	0.0955608	0.0265613	0.22929	#N/A	#N/A
RPL18A	0.220079	0.0249012	0.223411	#N/A	#N/A
S100A6	0.092665		0.220472	Secreted Factors	Matrisome-associated
VDAC2	0.220079		0.176377	#N/A	#N/A
RPL6	0.170851	0.0531226	0.217532	#N/A	#N/A
KRT2		0.217471	0.114645	#N/A	#N/A
RPL23A	0.115831	0.217471	0.191075	#N/A	#N/A
RPL18	0.211392	0.0846642	0.214592	#N/A	#N/A
PRKCDBP	0.159268		0.211653	#N/A	#N/A
SLC25A6	0.211392		0.0940678	#N/A	#N/A
TPM3	0.211392			#N/A	#N/A
KRT6A		0.20751		#N/A	#N/A
EFEMP2	0.0984565	0.0215811	0.205773	ECM Glycoproteins	Core matrisome
HIST1H1B	0.141893	0.081344	0.205773	#N/A	#N/A
RPL27A	0.202705	0.0315416	0.205773	#N/A	#N/A
RPL8	0.0694987	0.039842	0.205773	#N/A	#N/A
FLNA	0.2056	0.00166008	0.0264566	#N/A	#N/A
APOC3		0.20087	0.0881886	#N/A	#N/A
ANXA6	0.199809		0.023517	ECM-affiliated Proteins	Matrisome-associated
CALM1	0.199809			#N/A	#N/A
RPS9	0.199809	0.0232411	0.0881886	#N/A	#N/A
HSPA8	0.196913			#N/A	#N/A
ATP5A1	0.194017		0.146981	#N/A	#N/A
RPS3A	0.0637072	0.0581029	0.191075	#N/A	#N/A
NID2	0.188226	0.00664033	0.0587924	ECM Glycoproteins	Core matrisome
DCD		0.187589		#N/A	#N/A
RPL24	0.18533	0.0298815	0.114645	#N/A	#N/A
PPIA	0.182434		0.0529132	#N/A	#N/A
EFEMP1	0.0318536		0.182256	ECM Glycoproteins	Core matrisome
RPL10	0.124519	0.0713835	0.179317	#N/A	#N/A
RPS2	0.176643	0.0547827	0.0970075	#N/A	#N/A
KRT14		0.170988	0.123464	#N/A	#N/A
KRT16		0.170988		#N/A	#N/A
RPL30	0.16506		0.0734905	#N/A	#N/A
MFAP5			0.164619	ECM Glycoproteins	Core matrisome
KRT5		0.162688	0.0646716	#N/A	#N/A
RPL4	0.162164	0.0232411	0.0205773	#N/A	#N/A
RPL11	0.0984565	0.0564428	0.161679	#N/A	#N/A
RPS26	0.159268	0.039842	0.0705509	#N/A	#N/A
HIST1H2BM	0.150581			#N/A	#N/A
FAU	0.147685	0.0846642	0.149921	#N/A	#N/A
RPL35	0.144789	0.0365218	0.146981	#N/A	#N/A
RPL31	0.144789	0.0365218	0.0646716	#N/A	#N/A
SUB1	0.144789			#N/A	#N/A
NDUFB1	0.141893			#N/A	#N/A
RHOC	0.141893			#N/A	#N/A
COL5A2	0.124519	0.141107	0.061732	Collagenes	#N/A
RPS15A	0.138997		0.141102	#N/A	#N/A
VDAC3	0.138997		0.141102	#N/A	#N/A
UBA52	0.138997			#N/A	#N/A
IGFBP5		0.0780238	0.138162	ECM Glycoproteins	Core matrisome
GREM2		0.136127		#N/A	#N/A
ATP5O	0.136102		0.0411547	#N/A	#N/A
FLOT1	0.136102	0.0348617	0.0205773	#N/A	#N/A
ATP5B	0.0897692		0.135223	#N/A	#N/A
MT1G			0.135223	#N/A	#N/A
CD44	0.0347494	0.104585	0.132283	#N/A	#N/A
RPL13	0.13031	0.0215811	0.132283	#N/A	#N/A
RPL32		0.0332016	0.132283	#N/A	#N/A
RPL27	0.13031	0.124506	0.061732	#N/A	#N/A
HBB	0.127414		0.129343	#N/A	#N/A
RAN	0.127414		0.0382151	#N/A	#N/A
SLC25A5	0.127414			#N/A	#N/A
RPL10A	0.124519	0.0448222	0.126404	#N/A	#N/A
RPS14	0.124519	0.0713835	0.126404	#N/A	#N/A
DEFA1		0.119526		#N/A	#N/A
RPS15		0.112886	0.0558528	#N/A	#N/A
COX6C			0.111706	#N/A	#N/A
TFPI2		0.0182609	0.111706	#N/A	#N/A
FLOT2	0.11004	0.0946247	0.061732	#N/A	#N/A
YWHAQ	0.11004			#N/A	#N/A
LTBP1	0.0434367	0.0132807	0.108766	ECM Glycoproteins	Core matrisome
LTBP2	0.0694987	0.0332016	0.108766	ECM Glycoproteins	Core matrisome
RPL21	0.107144	0.061423	0.108766	#N/A	#N/A
ANXA2P2	0.107144			#N/A	#N/A
DSTN	0.107144			#N/A	#N/A
H2AFY	0.104248	0.0132807	0.0470339	#N/A	#N/A
AHSG		0.0962847	0.102887	#N/A	#N/A
GNAI2	0.0463325	0.041502	0.102887	#N/A	#N/A
ARPC4	0.101352			#N/A	#N/A
COX7A2	0.101352			#N/A	#N/A
PLEC	0.101352	0.00166008	0.0146981	#N/A	#N/A
COL5A1	0.0897692	0.0996049	0.0352754	Collagenes	#N/A
RNH1	0.0984565		0.0176377	#N/A	#N/A
MXRA5	0.0694987	0.0132807	0.0970075	ECM Glycoproteins	Core matrisome
RPL36A		0.0962847	0.0764301	#N/A	#N/A
ARF4	0.0955608		0.0470339	#N/A	#N/A
HSP90AA1	0.0955608	0.0182609		#N/A	#N/A
BANF1	0.092665		0.0940678	#N/A	#N/A
COX6B1			0.0940678	#N/A	#N/A
VTN	0.0521241	0.0531226	0.0940678	ECM Glycoproteins	Core matrisome
FSCN1	0.092665			#N/A	#N/A
MFAP2	0.092665	0.0249012	0.0440943	ECM Glycoproteins	Core matrisome
PGRMC1	0.092665			#N/A	#N/A
RAP1A	0.092665			#N/A	#N/A
RPL17	0.092665	0.0249012	0.0440943	#N/A	#N/A
HNRNPC	0.0897692	0.0149407		#N/A	#N/A
RAB1C	0.0897692			#N/A	#N/A
RPL9	0.0897692	0.0249012		#N/A	#N/A
RPL3	0.0405409	0.0232411	0.0881886	#N/A	#N/A
CXCL12	0.0868734			Secreted Factors	Matrisome-associated
RPS5	0.0868734			#N/A	#N/A
MYADM	0.026062	0.0298815	0.085249	#N/A	#N/A
PGRMC2			0.085249	#N/A	#N/A
S100A10			0.085249	Secreted Factors	Matrisome-associated
ACTR3	0.0839776	0.0116206		#N/A	#N/A
CSTB	0.0839776			ECM Regulators	Matrisome-associated
GNB2L1	0.0839776			#N/A	#N/A
MYH14	0.0839776	0.039842		#N/A	#N/A
PRPS2	0.0839776			#N/A	#N/A
RPL13A	0.0839776		0.0382151	#N/A	#N/A
RRAS	0.0839776			#N/A	#N/A
RPL15	0.0376452	0.0464823	0.0823094	#N/A	#N/A
RPLP1	0.0810819	0.0464823	0.0823094	#N/A	#N/A
LDHA	0.0810819		0.0529132	#N/A	#N/A
GNB4			0.0793697	#N/A	#N/A
DDOST	0.0781861		0.0382151	#N/A	#N/A
ERLIN2	0.0781861			#N/A	#N/A
PPP1CC	0.0781861			#N/A	#N/A
RPL36	0.0781861			#N/A	#N/A
CHCHD3	0.0752903		0.0352754	#N/A	#N/A
ERH	0.0752903			#N/A	#N/A
LGALS3	0.0752903			ECM-affiliated Proteins	Matrisome-associated
LUM	0.0752903	0.0431621		Proteoglycans	Core matrisome
MIF	0.0752903			#N/A	#N/A
TIMP3		0.0730436		ECM Regulators	Matrisome-associated
GSN	0.0318536	0.0249012	0.0705509	#N/A	#N/A
THSD4	0.00868734	0.0232411	0.0705509	ECM Glycoproteins	Core matrisome
DARS	0.0694987			#N/A	#N/A
IMMT	0.0694987		0.0352754	#N/A	#N/A
LAMTOR3	0.0694987			#N/A	#N/A
NDUFA5	0.0694987			#N/A	#N/A
RPL34	0.0694987			#N/A	#N/A
RPS20	0.0694987			#N/A	#N/A
YWHAZ	0.0694987			#N/A	#N/A
CCT8	0.066603			#N/A	#N/A
LOXL2	0.066603		0.0205773	ECM Regulators	Matrisome-associated
PGAM2	0.066603			#N/A	#N/A
RPS6	0.066603		0.0323358	#N/A	#N/A
STAT1	0.066603			#N/A	#N/A
SFRP1		0.0664033		Secreted Factors	Matrisome-associated
PEA15			0.0646716	#N/A	#N/A
COL4A2	0.0637072			Collagenes	#N/A
EHD2	0.0637072			#N/A	#N/A
HNRNPU	0.0637072		0.0205773	#N/A	#N/A
RPL22	0.0637072			#N/A	#N/A
TMEM43	0.0637072		0.0411547	#N/A	#N/A
RPL28	0.0608114		0.061732	#N/A	#N/A
RPS24	0.0608114	0.0348617	0.061732	#N/A	#N/A
ALPL		0.061423		#N/A	#N/A
PFN2	0.0608114			#N/A	#N/A
MOXD1	0.0115831	0.0597629		#N/A	#N/A
MDK			0.0587924	Secreted Factors	Matrisome-associated
FGL2		0.0581029		ECM Glycoproteins	Core matrisome
ARPC5	0.0579156			#N/A	#N/A
PXDN	0.0579156			ECM Glycoproteins	Core matrisome
RPN1	0.0579156			#N/A	#N/A
RRBP1	0.0579156			#N/A	#N/A
SURF1	0.0579156		0.0264566	#N/A	#N/A
APOA1		0.0564428		#N/A	#N/A
ALB	0.0405409	0.0481424	0.0558528	#N/A	#N/A
COX5A			0.0558528	#N/A	#N/A
CYB5R3	0.0550198		0.0558528	#N/A	#N/A
GDF15			0.0558528	Secreted Factors	Matrisome-associated
ARPC5L	0.0550198			#N/A	#N/A
CCL25	0.0550198			Secreted Factors	Matrisome-associated
CD109	0.0550198		0.00587924	ECM Regulators	Matrisome-associated
EIF5A2	0.0550198			#N/A	#N/A
GLIPR2	0.0550198			#N/A	#N/A
HSPA1L	0.0550198			#N/A	#N/A
HSPB6	0.0550198			#N/A	#N/A
MGST3	0.0550198			#N/A	#N/A
MYO1C	0.0550198	0.00498025	0.0146981	#N/A	#N/A
RPL26L1	0.0550198			#N/A	#N/A
RPLP0	0.0550198		0.0264566	#N/A	#N/A
RPL12	0.0521241	0.0298815	0.0529132	#N/A	#N/A
DDX3X	0.0521241			#N/A	#N/A
HSPA5	0.0521241		0.0411547	#N/A	#N/A
MGST1	0.0521241			#N/A	#N/A
SFXN3	0.0521241			#N/A	#N/A
UGDH	0.0521241			#N/A	#N/A
CFL2			0.0499735	#N/A	#N/A
HSP90AA2P			0.0499735	#N/A	#N/A
RPS10	0.0492283	0.0282214	0.0499735	#N/A	#N/A
ALDH1B1	0.0492283			#N/A	#N/A
COL11A1	0.0492283			Collagenes	#N/A
CTSB	0.0492283		0.023517	ECM Regulators	Matrisome-associated
HNRNPM	0.0492283			#N/A	#N/A
NTM	0.0492283	0.0132807		#N/A	#N/A
PCBP2	0.0492283		0.023517	#N/A	#N/A
VKORC1	0.0492283			#N/A	#N/A
COX4I1			0.0470339	#N/A	#N/A
SEC11A	0.0463325		0.0470339	#N/A	#N/A
S100A7		0.0464823		Secreted Factors	Matrisome-associated
CAPN2	0.0463325			#N/A	#N/A
EEF1E1	0.0463325			#N/A	#N/A
HLA-B	0.0463325			#N/A	#N/A
HSP90AB1	0.0463325	0.019921		#N/A	#N/A
PRAF2	0.0463325			#N/A	#N/A
SLC25A3	0.0463325		0.023517	#N/A	#N/A
SRSF3	0.0463325			#N/A	#N/A
TCP1	0.0463325			#N/A	#N/A
RAC1			0.0440943	#N/A	#N/A
ARPC3	0.0434367			#N/A	#N/A
CDC42	0.0434367			#N/A	#N/A
GANAB	0.0434367			#N/A	#N/A
LBX2	0.0434367			#N/A	#N/A
RAC3	0.0434367			#N/A	#N/A
CANX	0.0144789		0.0411547	#N/A	#N/A
RAB10			0.0411547	#N/A	#N/A
RHOA			0.0411547	#N/A	#N/A
RPL14	0.0405409	0.0232411	0.0411547	#N/A	#N/A
APOBEC3C	0.0405409			#N/A	#N/A
CBX5	0.0405409			#N/A	#N/A
CLTC	0.0405409		0.00587924	#N/A	#N/A
COL2A1	0.0405409	0.0232411		Collagenes	#N/A
GPX1	0.0405409			#N/A	#N/A
HNRNPDL	0.0405409			#N/A	#N/A
LAMC1	0.0405409			ECM Glycoproteins	Core matrisome
LOX	0.0405409			ECM Regulators	Matrisome-associated
MRPS18A	0.0405409			#N/A	#N/A
PRDX1	0.0405409			#N/A	#N/A
PRDX5	0.0405409			#N/A	#N/A
SAR1A	0.0405409			#N/A	#N/A
SNX6	0.0405409			#N/A	#N/A
S100A9		0.039842		Secreted Factors	Matrisome-associated
SAA2		0.039842		#N/A	#N/A
SNRPD1		0.039842		#N/A	#N/A
CALR	0.0202705		0.0382151	#N/A	#N/A
SEC22B	0.0376452		0.0382151	#N/A	#N/A
KRT74		0.0381819		#N/A	#N/A
WNT5A		0.0381819	0.0205773	Secreted Factors	Matrisome-associated
ACTN1	0.0376452			#N/A	#N/A
EEF1G	0.0376452			#N/A	#N/A
HADHB	0.0376452			#N/A	#N/A
HMGB1	0.0376452			#N/A	#N/A
HNRNPH1	0.0376452			#N/A	#N/A
HSPA9	0.0376452			#N/A	#N/A
PPIB	0.0376452			#N/A	#N/A
PRDX6	0.0376452			#N/A	#N/A
RAB7A	0.0376452			#N/A	#N/A
SEPT14	0.0376452			#N/A	#N/A
CCDC80	0.00868734	0.0365218	0.00881886	#N/A	#N/A
KRT77	0.0289578	0.0365218	0.0293962	#N/A	#N/A
ATP6V1E1		0.019921	0.0352754	#N/A	#N/A
MT-CO2			0.0352754	#N/A	#N/A
CAPN1	0.0347494			#N/A	#N/A
CLIC1	0.0347494			#N/A	#N/A
COL4A1	0.0347494			Collagenes	#N/A
COPA	0.0347494			#N/A	#N/A
FLNC	0.0347494			#N/A	#N/A
NONO	0.0347494			#N/A	#N/A
THBS2	0.0347494			ECM Glycoproteins	Core matrisome
CALML5		0.0332016		#N/A	#N/A
ELN	0.026062	0.0332016	0.0146981	ECM Glycoproteins	Core matrisome
HBG1		0.0332016		#N/A	#N/A
FGF5			0.0323358	Secreted Factors	Matrisome-associated
KCNK10			0.0323358	#N/A	#N/A
PRNP		0.0182609	0.0323358	#N/A	#N/A
ATP2A2	0.0318536			#N/A	#N/A
C10orf131	0.0318536			#N/A	#N/A
CCT7	0.0318536			#N/A	#N/A
GSTO1	0.0318536			#N/A	#N/A
KRT6B	0.0318536			#N/A	#N/A
LAMB1	0.0318536			ECM Glycoproteins	Core matrisome
MFAP4	0.0318536			ECM Glycoproteins	Core matrisome
NNMT	0.0318536			#N/A	#N/A
P4HB	0.0318536			#N/A	#N/A
PDIA3	0.0318536			#N/A	#N/A
RITA1	0.0318536			#N/A	#N/A
SRSF1	0.0318536			#N/A	#N/A
U2AF1	0.0318536			#N/A	#N/A
CACNA2D1	0.00579156	0.0315416	0.0146981	#N/A	#N/A
RPL26		0.0315416		#N/A	#N/A
CCNB1IP1	0.0289578	0.0166008	0.0293962	#N/A	#N/A
HSP90B1	0.00868734		0.0293962	#N/A	#N/A
LMNB1	0.0144789		0.0293962	#N/A	#N/A
NPM1		0.0166008	0.0293962	#N/A	#N/A
CAPZA2	0.0289578			#N/A	#N/A
CAPZB	0.0289578			#N/A	#N/A
COL16A1	0.0289578	0.00664033	0.0117585	Collagenes	#N/A
COMT	0.0289578			#N/A	#N/A
FGF2	0.0289578			Secreted Factors	Matrisome-associated
HP1BP3	0.0289578			#N/A	#N/A
LOXL1	0.0289578	0.00830041		ECM Regulators	Matrisome-associated
MMP14	0.0289578			ECM Regulators	Matrisome-associated
RALY	0.0289578			#N/A	#N/A
RPSA	0.0289578			#N/A	#N/A
SDCBP	0.0289578			#N/A	#N/A
SRSF8	0.0289578			#N/A	#N/A
SURF4	0.0289578			#N/A	#N/A
TCIRG1	0.0289578			#N/A	#N/A
ADAMTSL4		0.0282214		ECM Regulators	Matrisome-associated
HPR		0.0282214		#N/A	#N/A
HSPA2			0.0264566	#N/A	#N/A
PHB2			0.0264566	#N/A	#N/A
SLC25A1	0.026062		0.0264566	#N/A	#N/A
SLC25A11			0.0264566	#N/A	#N/A
ATAD3A	0.026062			#N/A	#N/A
BLVRA	0.026062			#N/A	#N/A
COPE	0.026062			#N/A	#N/A
CYB5R1	0.026062			#N/A	#N/A
EIF2S1	0.026062			#N/A	#N/A
FASN	0.026062			#N/A	#N/A
HNRNPH3	0.026062			#N/A	#N/A
LAMA4	0.026062		0.00587924	ECM Glycoproteins	Core matrisome
LGALS8	0.026062			ECM-affiliated Proteins	Matrisome-associated
LRRC59	0.026062			#N/A	#N/A
MTCH2	0.026062			#N/A	#N/A
NEK6	0.026062			#N/A	#N/A
RDX	0.026062			#N/A	#N/A
RPL5	0.026062			#N/A	#N/A
SRM	0.026062			#N/A	#N/A
SYNCRIP	0.026062			#N/A	#N/A
ZNF614	0.026062			#N/A	#N/A
CSRP1		0.0249012		#N/A	#N/A
VCAN	0.00289578	0.0232411	0.023517	Proteoglycans	Core matrisome
CLEC3B		0.0232411		ECM-affiliated Proteins	Matrisome-associated
COL14A1		0.0232411		Collagenes	#N/A
NACA2		0.0232411		#N/A	#N/A
RPL19		0.0232411		#N/A	#N/A
SERPINA1		0.0232411		ECM Regulators	Matrisome-associated
AHSA1	0.0231662			#N/A	#N/A
ARPC1B	0.0231662			#N/A	#N/A
B3GALT6	0.0231662			#N/A	#N/A
CTSK	0.0231662			ECM Regulators	Matrisome-associated
ERLIN1	0.0231662			#N/A	#N/A
LRRC39	0.0231662			#N/A	#N/A
LSAMP	0.0231662			#N/A	#N/A
STOML2	0.0231662			#N/A	#N/A
TEFM	0.0231662			#N/A	#N/A
TMOD3	0.0231662			#N/A	#N/A
UBA1	0.0231662	0.00498025	0.00881886	#N/A	#N/A
XRCC5	0.0231662			#N/A	#N/A
CD55			0.0205773	#N/A	#N/A
LIPK			0.0205773	#N/A	#N/A
PRSS23	0.0202705		0.0205773	#N/A	#N/A
ACTR2	0.0202705			#N/A	#N/A
DEK	0.0202705			#N/A	#N/A
EEF2	0.0202705			#N/A	#N/A
EIF4A2	0.0202705			#N/A	#N/A
HMCN1	0.0202705		0.00293962	ECM Glycoproteins	Core matrisome
KRT19	0.0202705			#N/A	#N/A
LIMA1	0.0202705			#N/A	#N/A
LOXL4	0.0202705			ECM Regulators	Matrisome-associated
MYOF	0.0202705			#N/A	#N/A
PDHA1	0.0202705			#N/A	#N/A
PRELP	0.0202705			Proteoglycans	Core matrisome
RIBC1	0.0202705			#N/A	#N/A
SLC17A9	0.0202705			#N/A	#N/A
SLC30A3	0.0202705			#N/A	#N/A
VPS35	0.0202705			#N/A	#N/A
C1QTNF3		0.019921		ECM-affiliated Proteins	Matrisome-associated
CTHRC1		0.019921		ECM Glycoproteins	Core matrisome
PRSS1		0.019921		ECM Regulators	Matrisome-associated
IGFBP4		0.0182609		ECM Glycoproteins	Core matrisome
FECH			0.0176377	#N/A	#N/A
FGG			0.0176377	ECM Glycoproteins	Core matrisome
FKRP			0.0176377	#N/A	#N/A
FUS			0.0176377	#N/A	#N/A
HNRNPK			0.0176377	#N/A	#N/A
PCOLCE			0.0176377	ECM Glycoproteins	Core matrisome
ADAMTSL1	0.0173747	0.00332016		ECM Regulators	Matrisome-associated
CLU	0.0173747			#N/A	#N/A
CNDP1	0.0173747			#N/A	#N/A
COPG1	0.0173747			#N/A	#N/A
CORO1B	0.0173747			#N/A	#N/A
CORO1C	0.0173747			#N/A	#N/A
DFNA5	0.0173747			#N/A	#N/A
DLST	0.0173747			#N/A	#N/A
DYNC1H1	0.0173747			#N/A	#N/A
EIF3CL	0.0173747			#N/A	#N/A
GCNT1	0.0173747			#N/A	#N/A
IDH2	0.0173747			#N/A	#N/A
ILK	0.0173747			#N/A	#N/A
KIF5B	0.0173747			#N/A	#N/A
MBOAT7	0.0173747			#N/A	#N/A
MTHFD1	0.0173747			#N/A	#N/A
PSMC1	0.0173747			#N/A	#N/A
PSMC3	0.0173747			#N/A	#N/A
RBM34	0.0173747			#N/A	#N/A
RECK	0.0173747	0.00996049	0.00881886	#N/A	#N/A
SHB	0.0173747			#N/A	#N/A
FGA		0.0166008		ECM Glycoproteins	Core matrisome
SPON1		0.0166008		ECM Glycoproteins	Core matrisome
NUDT22		0.0149407		#N/A	#N/A
PPAP2B		0.0149407		#N/A	#N/A
ESCO2			0.0146981	#N/A	#N/A
RGS14			0.0146981	#N/A	#N/A
TBC1D31			0.0146981	#N/A	#N/A
ACD	0.0144789			#N/A	#N/A
ANGPTL2	0.0144789			Secreted Factors	Matrisome-associated
CCT2	0.0144789			#N/A	#N/A
CCT3	0.0144789			#N/A	#N/A
CCT4	0.0144789			#N/A	#N/A
CCT6A	0.0144789			#N/A	#N/A
CPNE1	0.0144789			#N/A	#N/A
DHCR24	0.0144789			#N/A	#N/A
DPYSL2	0.0144789			#N/A	#N/A
EIF2AK2	0.0144789			#N/A	#N/A
ESR2	0.0144789			#N/A	#N/A
FUT8	0.0144789			#N/A	#N/A
GEMIN4	0.0144789			#N/A	#N/A
HNRNPL	0.0144789			#N/A	#N/A
ITGA11	0.0144789			#N/A	#N/A
KLHL2	0.0144789			#N/A	#N/A
LRRC15	0.0144789			#N/A	#N/A
P4HA2	0.0144789			ECM Regulators	Matrisome-associated
PHGDH	0.0144789			#N/A	#N/A
RPN2	0.0144789			#N/A	#N/A
TROVE2	0.0144789			#N/A	#N/A
HADHA			0.0117585	#N/A	#N/A
HHIPL2		0.00664033	0.0117585	#N/A	#N/A
MCCC1			0.0117585	#N/A	#N/A
MEFV			0.0117585	#N/A	#N/A
SLC27A6			0.0117585	#N/A	#N/A
TXNRD1		0.00664033	0.0117585	#N/A	#N/A
AADAT		0.0116206		#N/A	#N/A
ABCB8	0.0115831			#N/A	#N/A
ABCG1	0.0115831			#N/A	#N/A
AHNAK	0.0115831			#N/A	#N/A
ASPH	0.0115831			#N/A	#N/A
CAPRIN1	0.0115831			#N/A	#N/A
CDH13	0.0115831			#N/A	#N/A
CNKSR1	0.0115831			#N/A	#N/A
COL15A1	0.0115831			Collagenes	#N/A
CTAGE1	0.0115831			#N/A	#N/A
CYFIP1	0.0115831			#N/A	#N/A
DDX5	0.0115831			#N/A	#N/A
GFPT1	0.0115831			#N/A	#N/A
GRHL2	0.0115831			#N/A	#N/A
KHSRP	0.0115831			#N/A	#N/A
KLHL14	0.0115831			#N/A	#N/A
LBR	0.0115831			#N/A	#N/A
MME	0.0115831			#N/A	#N/A
NCL	0.0115831	0.00664033		#N/A	#N/A
P3H1	0.0115831			#N/A	#N/A
PABPC1	0.0115831			#N/A	#N/A
PCDHB10	0.0115831			#N/A	#N/A
PCK2	0.0115831			#N/A	#N/A
PEO1	0.0115831			#N/A	#N/A
PLOD1	0.0115831			ECM Regulators	Matrisome-associated
RARS	0.0115831			#N/A	#N/A
SLC44A4	0.0115831			#N/A	#N/A
TARS	0.0115831			#N/A	#N/A
ASB16		0.00996049		#N/A	#N/A
CCKAR		0.00996049		#N/A	#N/A
ITIH2	0.00868734		0.00881886	ECM Regulators	Matrisome-associated
ACLY	0.00868734			#N/A	#N/A
AP2A1	0.00868734			#N/A	#N/A
APC2	0.00868734			#N/A	#N/A
ARMC5	0.00868734			#N/A	#N/A
ATP6V0A1	0.00868734	0.00498025		#N/A	#N/A
BICD2	0.00868734			#N/A	#N/A
CAD	0.00868734			#N/A	#N/A
CDKL5	0.00868734			#N/A	#N/A
CENPC	0.00868734			#N/A	#N/A
COL18A1	0.00868734			Collagenes	#N/A
EIF3B	0.00868734			#N/A	#N/A
ESYT1	0.00868734			#N/A	#N/A
ITGB1	0.00868734			#N/A	#N/A
LAMB2	0.00868734			ECM Glycoproteins	Core matrisome
LRRC41	0.00868734			#N/A	#N/A
MCTP2	0.00868734			#N/A	#N/A
N4BP1	0.00868734			#N/A	#N/A
OSBPL6	0.00868734			#N/A	#N/A
SND1	0.00868734			#N/A	#N/A
STAT2	0.00868734			#N/A	#N/A
TLN1	0.00868734			#N/A	#N/A
TLR5	0.00868734			#N/A	#N/A
TLR6	0.00868734			#N/A	#N/A
MLPH		0.00830041		#N/A	#N/A
PSPC1		0.00830041		#N/A	#N/A
SARS2		0.00830041		#N/A	#N/A
FNBP1		0.00664033		#N/A	#N/A
GAS2L1		0.00664033		#N/A	#N/A
QSOX1		0.00664033		#N/A	#N/A
KDM2A	0.00579156	0.00332016	0.00587924	#N/A	#N/A
KIF7			0.00587924	#N/A	#N/A
NEK10			0.00587924	#N/A	#N/A
TNXB			0.00587924	ECM Glycoproteins	Core matrisome
WHSC1			0.00587924	#N/A	#N/A
ADGRA3	0.00579156			#N/A	#N/A
AEBP1	0.00579156			ECM Glycoproteins	Core matrisome
ANKRD26	0.00579156			#N/A	#N/A
CDK13	0.00579156			#N/A	#N/A
COBLL1	0.00579156			#N/A	#N/A
COL7A1	0.00579156			Collagenes	#N/A
FRMPD1	0.00579156			#N/A	#N/A
IARS	0.00579156			#N/A	#N/A
INF2	0.00579156			#N/A	#N/A
IPO5	0.00579156			#N/A	#N/A
IQGAP1	0.00579156			#N/A	#N/A
LMO7	0.00579156			#N/A	#N/A
MINK1	0.00579156			#N/A	#N/A
MYO1B	0.00579156			#N/A	#N/A
NKTR	0.00579156			#N/A	#N/A
PARP4	0.00579156			#N/A	#N/A
PRR36	0.00579156			#N/A	#N/A
ROCK2	0.00579156			#N/A	#N/A
SEC31A	0.00579156			#N/A	#N/A
TNKS1BP1	0.00579156			#N/A	#N/A
ZCCHC11	0.00579156			#N/A	#N/A
KANK2		0.00498025		#N/A	#N/A
MIB2		0.00498025		#N/A	#N/A
SULF1		0.00498025		ECM Regulators	Matrisome-associated
ZNF438		0.00498025		#N/A	#N/A
ARID4B		0.00332016		#N/A	#N/A
BRPF1		0.00332016		#N/A	#N/A
COL24A1		0.00332016		Collagenes	#N/A
FKBP15		0.00332016		#N/A	#N/A
L1CAM		0.00332016		#N/A	#N/A
ZFHX4		0.00332016		#N/A	#N/A
ARHGAP32			0.00293962	#N/A	#N/A
CDK5RAP2			0.00293962	#N/A	#N/A
CEP350			0.00293962	#N/A	#N/A
CROCC			0.00293962	#N/A	#N/A
SPEN	0.00289578		0.00293962	#N/A	#N/A
ARID1B	0.00289578			#N/A	#N/A
CELSR3	0.00289578			#N/A	#N/A
FREM1	0.00289578			ECM-affiliated Proteins	Matrisome-associated
HERC1	0.00289578			#N/A	#N/A
LCT	0.00289578			#N/A	#N/A
LRP1	0.00289578			#N/A	#N/A
MAP1A	0.00289578			#N/A	#N/A
PIEZO1	0.00289578			#N/A	#N/A
PRKDC	0.00289578			#N/A	#N/A
ANKRD31		0.00166008		#N/A	#N/A
CNTRL		0.00166008		#N/A	#N/A
HRNR		0.00166008		Secreted Factors	Matrisome-associated
IGF2R		0.00166008		#N/A	#N/A
MYH7B		0.00166008		#N/A	#N/A
UBR4		0.00166008		#N/A	#N/A
TTN	0			#N/A	#N/A

## Sheet: ECM Glycoproteins
GeneName	%mol TIF	%mol CAF1	%mol CAF2	Category	Division
FN1	4.74	1.08	3.8	ECM Glycoproteins	Core matrisome
TGFBI	2.54	1.74	1.09	ECM Glycoproteins	Core matrisome
EMILIN1	2.09	0.38	1	ECM Glycoproteins	Core matrisome
TNC	1.78	1.38	1.21	ECM Glycoproteins	Core matrisome
FBN1	0.48	0.53	1.59	ECM Glycoproteins	Core matrisome
FBLN2	0.24	0.24	0.65	ECM Glycoproteins	Core matrisome
THBS1	0.57	0.09	0.09	ECM Glycoproteins	Core matrisome
FBN2	0.1	0.02	0.55	ECM Glycoproteins	Core matrisome
FBLN1	0.3	0.02	0.49	ECM Glycoproteins	Core matrisome
DPT	0.04	0.47	0.04	ECM Glycoproteins	Core matrisome
CYR61	0.02	0.27	0.07	ECM Glycoproteins	Core matrisome
EFEMP2	0.1	0.02	0.21	ECM Glycoproteins	Core matrisome
NID2	0.19	0.01	0.06	ECM Glycoproteins	Core matrisome
EFEMP1	0.03		0.18	ECM Glycoproteins	Core matrisome
MFAP5			0.16	ECM Glycoproteins	Core matrisome
IGFBP5		0.08	0.14	ECM Glycoproteins	Core matrisome
LTBP1	0.04	0.01	0.11	ECM Glycoproteins	Core matrisome
LTBP2	0.07	0.03	0.11	ECM Glycoproteins	Core matrisome
MXRA5	0.07	0.01	0.1	ECM Glycoproteins	Core matrisome
VTN	0.05	0.05	0.09	ECM Glycoproteins	Core matrisome
MFAP2	0.09	0.02	0.04	ECM Glycoproteins	Core matrisome
THSD4	0.01	0.02	0.07	ECM Glycoproteins	Core matrisome
FGL2		0.06		ECM Glycoproteins	Core matrisome
PXDN	0.06			ECM Glycoproteins	Core matrisome
LAMC1	0.04			ECM Glycoproteins	Core matrisome
THBS2	0.03			ECM Glycoproteins	Core matrisome
ELN	0.03	0.03	0.01	ECM Glycoproteins	Core matrisome
LAMB1	0.03			ECM Glycoproteins	Core matrisome
MFAP4	0.03			ECM Glycoproteins	Core matrisome
LAMA4	0.03		0.01	ECM Glycoproteins	Core matrisome
HMCN1	0.02		0	ECM Glycoproteins	Core matrisome
CTHRC1		0.02		ECM Glycoproteins	Core matrisome
IGFBP4		0.02		ECM Glycoproteins	Core matrisome
FGG			0.02	ECM Glycoproteins	Core matrisome
PCOLCE			0.02	ECM Glycoproteins	Core matrisome
FGA		0.02		ECM Glycoproteins	Core matrisome
SPON1		0.02		ECM Glycoproteins	Core matrisome
LAMB2	0.01			ECM Glycoproteins	Core matrisome
TNXB			0.01	ECM Glycoproteins	Core matrisome
AEBP1	0.01			ECM Glycoproteins	Core matrisome
Total	13.84	6.64	11.92

## Sheet: Collagens
GeneName	%mol TIF	%mol CAF1	%mol CAF2	Category	Division
COL1A1	7.93	42.42	4.63	Collagens	#N/A
COL1A2	3.37	7.39	1.37	Collagens	#N/A
COL6A3	1.75	0.78	1.02	Collagens	#N/A
COL6A1	1.22	0.68	0.87	Collagens	#N/A
COL12A1	0.63	0.35	0.27	Collagens	#N/A
COL6A2	0.19	0.3	0.39	Collagens	#N/A
COL3A1	0.25	0.2	0.23	Collagens	#N/A
COL5A2	0.12	0.14	0.06	Collagens	#N/A
COL5A1	0.09	0.1	0.04	Collagens	#N/A
COL4A2	0.06			Collagens	#N/A
COL11A1	0.05			Collagens	#N/A
COL2A1	0.04	0.02		Collagens	#N/A
COL4A1	0.03			Collagens	#N/A
COL16A1	0.03	0.01	0.01	Collagens	#N/A
COL14A1		0.02		Collagens	#N/A
COL15A1	0.01			Collagens	#N/A
COL18A1	0.01			Collagens	#N/A
COL7A1	0.01			Collagens	#N/A
COL24A1				Collagens	#N/A
Total	15.79	52.41	8.89

## Sheet: ECM Regulators
GeneName	%mol TIF	%mol CAF1	%mol CAF2	Category	Division
SERPINH1	0.54	0.08	0.02	ECM Regulators	Matrisome-associated
TGM2	0.08	0.37	0.35	ECM Regulators	Matrisome-associated
HTRA1	0.12	0.23	0.23	ECM Regulators	Matrisome-associated
CSTB	0.08			ECM Regulators	Matrisome-associated
TIMP3		0.07		ECM Regulators	Matrisome-associated
LOXL2	0.07		0.02	ECM Regulators	Matrisome-associated
CD109	0.06		0.01	ECM Regulators	Matrisome-associated
CTSB	0.05		0.02	ECM Regulators	Matrisome-associated
LOX	0.04			ECM Regulators	Matrisome-associated
LOXL1	0.03	0.01		ECM Regulators	Matrisome-associated
MMP14	0.03			ECM Regulators	Matrisome-associated
ADAMTSL4		0.03		ECM Regulators	Matrisome-associated
SERPINA1		0.02		ECM Regulators	Matrisome-associated
CTSK	0.02			ECM Regulators	Matrisome-associated
LOXL4	0.02			ECM Regulators	Matrisome-associated
PRSS1		0.02		ECM Regulators	Matrisome-associated
ADAMTSL1	0.02	0		ECM Regulators	Matrisome-associated
P4HA2	0.01			ECM Regulators	Matrisome-associated
PLOD1	0.01			ECM Regulators	Matrisome-associated
ITIH2	0.01		0.01	ECM Regulators	Matrisome-associated
SULF1		0		ECM Regulators	Matrisome-associated
Total	1.19	0.83	0.66

## Sheet: ECM Affiliated Proteins
GeneName	%mol TIF	%mol CAF1	%mol CAF2	Category	Division
LGALS1	9.3	0.08	2.2	ECM-affiliated Proteins	Matrisome-associated
ANXA2		0.03	0.81	ECM-affiliated Proteins	Matrisome-associated
GREM1	0.09	0.09	0.49	ECM-affiliated Proteins	Matrisome-associated
ANXA5	0.08		0.28	ECM-affiliated Proteins	Matrisome-associated
ANXA6	0.2		0.02	ECM-affiliated Proteins	Matrisome-associated
LGALS3	0.08			ECM-affiliated Proteins	Matrisome-associated
LGALS8	0.03			ECM-affiliated Proteins	Matrisome-associated
CLEC3B		0.02		ECM-affiliated Proteins	Matrisome-associated
C1QTNF3		0.02		ECM-affiliated Proteins	Matrisome-associated
FREM1	0			ECM-affiliated Proteins	Matrisome-associated
Total	9.78	0.24	3.8

## Sheet: Proteoglycans
GeneName	%mol TIF	%mol CAF1	%mol CAF2	Category	Division
BGN	0.31	0.71	0.19	Proteoglycans	Core matrisome
HSPG2	0.55	0.2	0.65	Proteoglycans	Core matrisome
DCN	0.33	0.35	0.08	Proteoglycans	Core matrisome
LUM	0.08	0.04		Proteoglycans	Core matrisome
VCAN	0	0.02	0.02	Proteoglycans	Core matrisome
PRELP	0.02			Proteoglycans	Core matrisome
Total	1.29	1.32	0.94

## Sheet: Secreted Factors
GeneName	%mol TIF	%mol CAF1	%mol CAF2	Category	Division
S100A13	0.33			Secreted Factors	Matrisome-associated
IGF2	0.1	0.06	0.23	Secreted Factors	Matrisome-associated
S100A6	0.09		0.22	Secreted Factors	Matrisome-associated
CXCL12	0.09			Secreted Factors	Matrisome-associated
S100A10			0.09	Secreted Factors	Matrisome-associated
SFRP1		0.07		Secreted Factors	Matrisome-associated
MDK			0.06	Secreted Factors	Matrisome-associated
GDF15			0.06	Secreted Factors	Matrisome-associated
CCL25	0.06			Secreted Factors	Matrisome-associated
S100A7		0.05		Secreted Factors	Matrisome-associated
S100A9		0.04		Secreted Factors	Matrisome-associated
WNT5A		0.04	0.02	Secreted Factors	Matrisome-associated
FGF5			0.03	Secreted Factors	Matrisome-associated
FGF2	0.03			Secreted Factors	Matrisome-associated
ANGPTL2	0.01			Secreted Factors	Matrisome-associated
HRNR		0		Secreted Factors	Matrisome-associated
Total	0.71	0.26	0.71

[truncated: 1 more sheets: other proteins]
